# Supplementary material for: Methyl 9-p-tolyl-8a,9,9a,10,11,12,13,14a-octa­hydro-8H-benzo[f]chromeno[3,4-b]indolizine-8a-carboxyl­ate
Source: Acta Crystallogr Sect E Struct Rep Online. 2009 Nov 25;65(Pt 12):o3188. doi: 10.1107/S1600536809049447 (PMC2972086; doi:10.1107/S1600536809049447)
Supplement: Supplementary file 1 [file e-65-o3188-sup1.cif]

##############################################################################
###                                                                        ###
###        Electronic paper (Acta Crystallographica Section E)             ###
###                                                                        ###
##############################################################################
#                                                                            #
# This CIF contains the data in a paper accepted for publication in Acta     #
# Crystallographica Section E. It conforms to the requirements of Notes      #
# for Authors for Section E, and has been peer reviewed under the auspices   #
# of the IUCr Commission on Journals.                                        #
#                                                                            #
# Full details of the Crystallographic Information File format               #
# are given in the paper "The Crystallographic Information File (CIF):       #
# a New Standard Archive File for Crystallography" by S. R. Hall, F. H.      #
# Allen and I. D. Brown [Acta Cryst. (1991), A47, 655-685].                  #
#                                                                            #
# The current version of the core CIF dictionary is obtainable from          #
# ftp://ftp.iucr.org/pub/cif_core.dic. The current version number is 2.4.    #
#                                                                            #
# Software is freely available for graphical display of the structure(s) in  #
# this CIF.  For information consult the CIF home page http://www.iucr.org/  #
# cif/home.html                                                              #
#                                                                            #
# This file may be used for bona fide research purposes within the           #
# scientific community so long as proper attribution is given to the journal # 
# article from which it was obtained.                                        #
#                                                                            #
##############################################################################
                                             
data_global
_audit_creation_method     SHELXL97
_journal_date_recd_electronic     2009-11-16
_journal_date_accepted     2009-11-19
_journal_name_full     'Acta Crystallographica, Section E'
_journal_year     2009
_journal_volume     65
_journal_issue     12
_journal_page_first     o3188
_journal_page_last     o3188
_journal_paper_category     QO
_journal_coeditor_code     IS2492
_publ_contact_author_name     'V.Manivannan'
_publ_contact_author_address
;
Department of Research and Development,
PRIST University,
Vallam,
Thanjavur - 613 403,
Tamil Nadu,
India.
;
_publ_contact_author_email     'manivan_1999@yahoo.com'
_publ_contact_author_fax     ?
_publ_contact_author_phone     '04426187785'
_publ_section_title
;\
Methyl
9-<i>p</i>-tolyl-8a,9,9a,10,11,12,13,14a-octahydro-8<i>H</i>-benzo[<i>f</i>]\
chromeno[3,4-<i>b</i>]indolizine-8a-carboxylate
;
loop_
    _publ_author_name
    _publ_author_address
    'B. Gunasekaran'
;
Department of Physics,
AMET University,
Kanathur, Chennai 603 112,
India
;
    'S. Kathiravan'
;
Department of Organic Chemistry,
University of Madras,
Guindy Campus,
Chennai 600 025,
India
;
    'R. Raghunathan'
;
Department of Organic Chemistry,
University of Madras,
Guindy Campus,
Chennai 600 025,
India
;
    'V. Manivannan'
;
Department of Research and Development,
PRIST University,
Vallam,
Thanjavur 613 403,
Tamil Nadu,
India
;
_publ_section_synopsis     .
data_I
_chemical_name_systematic
;
Methyl 9-<i>p</i>-tolyl-8a,9,9a,10,11,12,13,14a-octahydro-
8<i>H</i>-benzo[<i>f</i>]chromeno[3,4-<i>b</i>]indolizine-8a-carboxylate
;
_chemical_name_common     ?
_chemical_formula_moiety     'C28 H29 N O3'
_chemical_formula_sum     'C28 H29 N O3'
_chemical_formula_iupac     'C28 H29 N O3'
_chemical_formula_weight     427.52
_chemical_melting_point     ?
_symmetry_cell_setting     'Monoclinic'
_symmetry_space_group_name_H-M     'P 21/c'
_symmetry_space_group_name_Hall     '-P 2ybc'
loop_
    _symmetry_equiv_pos_as_xyz
    'x, y, z'
    '-x, y+1/2, -z+1/2'
    '-x, -y, -z'
    'x, -y-1/2, z-1/2'
_cell_length_a     11.4842(9)
_cell_length_b     23.0129(14)
_cell_length_c     9.1642(5)
_cell_angle_alpha     90.00
_cell_angle_beta     112.725(2)
_cell_angle_gamma     90.00
_cell_volume     2233.9(3)
_cell_formula_units_Z     4
_cell_measurement_reflns_used     4649
_cell_measurement_theta_min     2.566
_cell_measurement_theta_max     26.32
_cell_measurement_temperature     293(2)
_exptl_crystal_description     'block'
_exptl_crystal_colour     'colourless'
_exptl_crystal_size_max     0.30
_exptl_crystal_size_mid     0.20
_exptl_crystal_size_min     0.20
_exptl_crystal_density_diffrn     1.271
_exptl_crystal_density_meas     ?
_exptl_crystal_density_method     'not measured'
_exptl_crystal_F_000     912
_exptl_absorpt_coefficient_mu     0.082
_exptl_absorpt_correction_type     'multi-scan'
_exptl_absorpt_process_details     '(<i>SADABS</i>; Sheldrick, 1996)'
_exptl_absorpt_correction_T_min     0.9760
_exptl_absorpt_correction_T_max     0.9840
_exptl_special_details
;
;
_diffrn_ambient_temperature     293(2)
_diffrn_radiation_type     MoK\a
_diffrn_radiation_wavelength     0.71073
_diffrn_radiation_source     'fine-focus sealed tube'
_diffrn_radiation_monochromator     graphite
_diffrn_measurement_device_type     'Bruker Kappa APEXII CCD'
_diffrn_measurement_method     '\w and \f'
_diffrn_detector_area_resol_mean     ?
_diffrn_reflns_number     27595
_diffrn_reflns_av_R_equivalents     0.0442
_diffrn_reflns_av_sigmaI/netI     0.0404
_diffrn_reflns_theta_min     1.77
_diffrn_reflns_theta_max     28.88
_diffrn_reflns_theta_full     28.88
_diffrn_measured_fraction_theta_max     0.999
_diffrn_measured_fraction_theta_full     0.999
_diffrn_reflns_limit_h_min     -15
_diffrn_reflns_limit_h_max     15
_diffrn_reflns_limit_k_min     -31
_diffrn_reflns_limit_k_max     31
_diffrn_reflns_limit_l_min     -12
_diffrn_reflns_limit_l_max     12
_diffrn_standards_number     0
_diffrn_standards_interval_count     0
_diffrn_standards_interval_time     0
_diffrn_standards_decay_%     ?
_refine_special_details
;
;
_reflns_number_total     5875
_reflns_number_gt     3629
_reflns_threshold_expression     'I>2\s(I)'
_refine_ls_structure_factor_coef     Fsqd
_refine_ls_matrix_type     full
_refine_ls_R_factor_all     0.0946
_refine_ls_R_factor_gt     0.0514
_refine_ls_wR_factor_gt     0.1192
_refine_ls_wR_factor_ref     0.1409
_refine_ls_goodness_of_fit_ref     1.014
_refine_ls_restrained_S_all     1.014
_refine_ls_number_reflns     5875
_refine_ls_number_parameters     291
_refine_ls_number_restraints     0
_refine_ls_hydrogen_treatment     constr
_refine_ls_weighting_scheme     calc
_refine_ls_weighting_details
         'calc w=1/[\s^2^(Fo^2^)+(0.0608P)^2^+0.3616P] where P=(Fo^2^+2Fc^2^)/3'
_atom_sites_solution_hydrogens     geom
_atom_sites_solution_primary     direct
_atom_sites_solution_secondary     difmap
_refine_ls_shift/su_max     0.001
_refine_ls_shift/su_mean     0.000
_refine_diff_density_max     0.217
_refine_diff_density_min     -0.173
_refine_ls_extinction_method     none
_refine_ls_extinction_coef     ?
loop_
    _atom_type_symbol
    _atom_type_description
    _atom_type_scat_dispersion_real
    _atom_type_scat_dispersion_imag
    _atom_type_scat_source
    'C' 'C' 0.0033 0.0016
                         'International Tables Vol C Tables 4.2.6.8 and 6.1.1.4'
    'H' 'H' 0.0000 0.0000
                         'International Tables Vol C Tables 4.2.6.8 and 6.1.1.4'
    'N' 'N' 0.0061 0.0033
                         'International Tables Vol C Tables 4.2.6.8 and 6.1.1.4'
    'O' 'O' 0.0106 0.0060
                         'International Tables Vol C Tables 4.2.6.8 and 6.1.1.4'
_computing_data_collection     'APEX2 (Bruker, 2004)'
_computing_cell_refinement     'SAINT (Bruker, 2004)'
_computing_data_reduction     'SAINT (Bruker, 2004)'
_computing_structure_solution     'SHELXS97 (Sheldrick, 2008)'
_computing_structure_refinement     'SHELXL97 (Sheldrick, 2008)'
_computing_molecular_graphics     'PLATON (Spek, 2009)'
_computing_publication_material     'SHELXL97 (Sheldrick, 2008)'
loop_
    _atom_site_type_symbol
    _atom_site_label
    _atom_site_fract_x
    _atom_site_fract_y
    _atom_site_fract_z
    _atom_site_U_iso_or_equiv
    _atom_site_adp_type
    _atom_site_calc_flag
    _atom_site_refinement_flags
    _atom_site_occupancy
    _atom_site_disorder_assembly
    _atom_site_disorder_group
    C C1 0.61198(18) -0.14947(8) 0.0295(2) 0.0504(4) Uani d . 1 . .
    H H1 0.5640 -0.1276 0.0711 0.061 Uiso calc R 1 . .
    C C2 0.5662(2) -0.20144(9) -0.0413(2) 0.0670(6) Uani d . 1 . .
    H H2 0.4879 -0.2144 -0.0469 0.080 Uiso calc R 1 . .
    C C3 0.6357(3) -0.23540(9) -0.1053(3) 0.0771(7) Uani d . 1 . .
    H H3 0.6043 -0.2710 -0.1519 0.093 Uiso calc R 1 . .
    C C4 0.7483(2) -0.21626(9) -0.0990(2) 0.0676(6) Uani d . 1 . .
    H H4 0.7938 -0.2389 -0.1424 0.081 Uiso calc R 1 . .
    C C5 0.79886(19) -0.16256(8) -0.02817(19) 0.0497(5) Uani d . 1 . .
    C C6 0.91374(19) -0.14077(9) -0.0278(2) 0.0545(5) Uani d . 1 . .
    H H6 0.9598 -0.1630 -0.0714 0.065 Uiso calc R 1 . .
    C C7 0.95803(17) -0.08848(8) 0.0344(2) 0.0490(4) Uani d . 1 . .
    H H7 1.0328 -0.0744 0.0307 0.059 Uiso calc R 1 . .
    C C8 0.89125(15) -0.05504(7) 0.10510(17) 0.0383(4) Uani d . 1 . .
    C C9 0.78070(15) -0.07379(7) 0.11318(16) 0.0354(3) Uani d . 1 . .
    C C10 0.73006(16) -0.12828(7) 0.04091(17) 0.0399(4) Uani d . 1 . .
    C C11 0.89693(14) 0.02897(7) 0.25903(17) 0.0391(4) Uani d . 1 . .
    H H11A 0.9269 0.0688 0.2702 0.047 Uiso calc R 1 . .
    H H11B 0.9295 0.0112 0.3631 0.047 Uiso calc R 1 . .
    C C12 0.75363(14) 0.02882(7) 0.19453(16) 0.0339(3) Uani d . 1 . .
    C C13 0.71155(14) -0.03487(6) 0.18493(16) 0.0331(3) Uani d . 1 . .
    H H13 0.6204 -0.0376 0.1236 0.040 Uiso calc R 1 . .
    C C14 0.70537(18) -0.10215(7) 0.39732(18) 0.0460(4) Uani d . 1 . .
    H H14A 0.7485 -0.1326 0.3645 0.055 Uiso calc R 1 . .
    H H14B 0.6151 -0.1084 0.3447 0.055 Uiso calc R 1 . .
    C C15 0.74380(19) -0.10420(8) 0.57578(19) 0.0541(5) Uani d . 1 . .
    H H15A 0.7177 -0.1410 0.6051 0.065 Uiso calc R 1 . .
    H H15B 0.8350 -0.1016 0.6274 0.065 Uiso calc R 1 . .
    C C16 0.6842(2) -0.05474(8) 0.6322(2) 0.0574(5) Uani d . 1 . .
    H H16A 0.7163 -0.0549 0.7468 0.069 Uiso calc R 1 . .
    H H16B 0.5935 -0.0603 0.5924 0.069 Uiso calc R 1 . .
    C C17 0.71307(19) 0.00345(8) 0.57545(18) 0.0509(5) Uani d . 1 . .
    H H17A 0.8028 0.0116 0.6254 0.061 Uiso calc R 1 . .
    H H17B 0.6679 0.0342 0.6039 0.061 Uiso calc R 1 . .
    C C18 0.67275(16) 0.00141(7) 0.39653(17) 0.0387(4) Uani d . 1 . .
    H H18 0.5824 -0.0076 0.3506 0.046 Uiso calc R 1 . .
    C C19 0.69420(15) 0.05562(7) 0.30745(17) 0.0388(4) Uani d . 1 . .
    H H19 0.6096 0.0686 0.2380 0.047 Uiso calc R 1 . .
    C C20 0.75513(17) 0.10776(7) 0.41025(17) 0.0418(4) Uani d . 1 . .
    C C21 0.88099(18) 0.11218(8) 0.51269(19) 0.0511(5) Uani d . 1 . .
    H H21 0.9363 0.0822 0.5162 0.061 Uiso calc R 1 . .
    C C22 0.92615(19) 0.15999(8) 0.60945(19) 0.0512(5) Uani d . 1 . .
    H H22 1.0115 0.1618 0.6742 0.061 Uiso calc R 1 . .
    C C23 0.8483(2) 0.20499(7) 0.6126(2) 0.0521(5) Uani d . 1 . .
    C C24 0.7237(2) 0.20078(8) 0.5124(2) 0.0610(5) Uani d . 1 . .
    H H24 0.6686 0.2306 0.5113 0.073 Uiso calc R 1 . .
    C C25 0.67736(19) 0.15346(8) 0.4128(2) 0.0527(5) Uani d . 1 . .
    H H25 0.5924 0.1524 0.3464 0.063 Uiso calc R 1 . .
    C C26 0.8973(3) 0.25562(9) 0.7251(2) 0.0732(7) Uani d . 1 . .
    H H26A 0.8626 0.2912 0.6709 0.110 Uiso calc R 1 . .
    H H26B 0.9877 0.2569 0.7626 0.110 Uiso calc R 1 . .
    H H26C 0.8725 0.2509 0.8132 0.110 Uiso calc R 1 . .
    C C27 0.69921(15) 0.05766(7) 0.03259(17) 0.0369(4) Uani d . 1 . .
    C C28 0.7123(2) 0.13788(8) -0.1198(2) 0.0593(5) Uani d . 1 . .
    H H28A 0.7275 0.1141 -0.1967 0.089 Uiso calc R 1 . .
    H H28B 0.7571 0.1739 -0.1082 0.089 Uiso calc R 1 . .
    H H28C 0.6235 0.1455 -0.1544 0.089 Uiso calc R 1 . .
    N N1 0.73871(12) -0.04567(6) 0.35365(13) 0.0366(3) Uani d . 1 . .
    O O1 0.94386(11) -0.00186(5) 0.15779(13) 0.0454(3) Uani d . 1 . .
    O O2 0.61520(12) 0.03875(6) -0.07961(14) 0.0632(4) Uani d . 1 . .
    O O3 0.75561(12) 0.10804(5) 0.02989(13) 0.0535(3) Uani d . 1 . .
loop_
    _atom_site_aniso_label
    _atom_site_aniso_U_11
    _atom_site_aniso_U_22
    _atom_site_aniso_U_33
    _atom_site_aniso_U_12
    _atom_site_aniso_U_13
    _atom_site_aniso_U_23
    C1 0.0596(12) 0.0466(10) 0.0456(9) -0.0086(9) 0.0208(8) -0.0026(8)
    C2 0.0793(15) 0.0566(12) 0.0630(12) -0.0200(11) 0.0252(11) -0.0058(10)
    C3 0.115(2) 0.0444(12) 0.0684(13) -0.0130(13) 0.0313(14) -0.0120(10)
    C4 0.1003(18) 0.0460(12) 0.0592(11) 0.0105(12) 0.0339(12) -0.0069(9)
    C5 0.0691(13) 0.0446(10) 0.0366(8) 0.0111(9) 0.0217(8) 0.0039(7)
    C6 0.0656(13) 0.0611(12) 0.0451(9) 0.0219(10) 0.0304(9) 0.0034(8)
    C7 0.0449(10) 0.0642(12) 0.0454(9) 0.0113(9) 0.0258(8) 0.0085(8)
    C8 0.0389(9) 0.0435(9) 0.0336(7) 0.0040(8) 0.0152(6) 0.0039(6)
    C9 0.0386(9) 0.0391(8) 0.0296(7) 0.0032(7) 0.0144(6) 0.0041(6)
    C10 0.0508(10) 0.0377(9) 0.0304(7) 0.0023(8) 0.0150(7) 0.0036(6)
    C11 0.0351(9) 0.0422(9) 0.0374(7) -0.0008(7) 0.0113(6) -0.0001(7)
    C12 0.0320(8) 0.0387(8) 0.0292(6) 0.0017(7) 0.0099(6) 0.0004(6)
    C13 0.0324(8) 0.0383(8) 0.0292(6) 0.0000(7) 0.0125(6) 0.0015(6)
    C14 0.0553(11) 0.0462(10) 0.0397(8) -0.0017(8) 0.0220(8) 0.0044(7)
    C15 0.0643(12) 0.0605(12) 0.0383(8) -0.0025(10) 0.0208(8) 0.0105(8)
    C16 0.0710(13) 0.0708(13) 0.0368(8) -0.0016(11) 0.0278(9) 0.0028(8)
    C17 0.0609(12) 0.0597(12) 0.0347(8) 0.0025(9) 0.0212(8) -0.0021(8)
    C18 0.0367(9) 0.0477(10) 0.0331(7) 0.0026(7) 0.0150(6) -0.0014(6)
    C19 0.0368(9) 0.0442(9) 0.0326(7) 0.0081(7) 0.0104(6) 0.0010(6)
    C20 0.0523(11) 0.0394(9) 0.0342(7) 0.0095(8) 0.0173(7) 0.0039(6)
    C21 0.0572(11) 0.0440(10) 0.0420(8) 0.0136(9) 0.0080(8) -0.0043(8)
    C22 0.0644(12) 0.0451(10) 0.0382(8) 0.0018(9) 0.0134(8) -0.0016(7)
    C23 0.0826(15) 0.0382(10) 0.0439(9) 0.0005(10) 0.0338(10) 0.0023(7)
    C24 0.0805(16) 0.0423(10) 0.0721(13) 0.0186(10) 0.0425(12) 0.0021(9)
    C25 0.0571(12) 0.0490(11) 0.0547(10) 0.0142(9) 0.0245(9) 0.0023(8)
    C26 0.121(2) 0.0436(11) 0.0669(12) -0.0086(12) 0.0488(13) -0.0079(9)
    C27 0.0357(9) 0.0408(9) 0.0342(7) 0.0030(7) 0.0134(7) 0.0018(6)
    C28 0.0722(14) 0.0531(11) 0.0492(10) 0.0007(10) 0.0197(9) 0.0172(9)
    N1 0.0424(8) 0.0394(7) 0.0310(6) 0.0016(6) 0.0173(5) 0.0024(5)
    O1 0.0378(7) 0.0524(7) 0.0517(6) -0.0038(6) 0.0234(5) -0.0031(5)
    O2 0.0601(8) 0.0701(9) 0.0386(6) -0.0181(7) -0.0037(6) 0.0108(6)
    O3 0.0660(9) 0.0462(7) 0.0395(6) -0.0111(6) 0.0108(6) 0.0080(5)
_geom_special_details
;
All e.s.d.'s (except the e.s.d. in the dihedral angle between two l.s. planes)
are estimated using the full covariance matrix. The cell e.s.d.'s are taken
into account individually in the estimation of e.s.d.'s in distances, angles
and torsion angles; correlations between e.s.d.'s in cell parameters are only
used when they are defined by crystal symmetry. An approximate (isotropic)
treatment of cell e.s.d.'s is used for estimating e.s.d.'s involving l.s.
planes.
;
loop_
    _geom_bond_atom_site_label_1
    _geom_bond_atom_site_label_2
    _geom_bond_site_symmetry_2
    _geom_bond_distance
    _geom_bond_publ_flag
    C1 C2 . 1.365(3) ?
    C1 C10 . 1.406(2) ?
    C1 H1 . 0.9300 ?
    C2 C3 . 1.397(3) ?
    C2 H2 . 0.9300 ?
    C3 C4 . 1.346(3) ?
    C3 H3 . 0.9300 ?
    C4 C5 . 1.412(3) ?
    C4 H4 . 0.9300 ?
    C5 C6 . 1.410(3) ?
    C5 C10 . 1.426(2) ?
    C6 C7 . 1.344(3) ?
    C6 H6 . 0.9300 ?
    C7 C8 . 1.409(2) ?
    C7 H7 . 0.9300 ?
    C8 O1 . 1.3678(19) ?
    C8 C9 . 1.370(2) ?
    C9 C10 . 1.432(2) ?
    C9 C13 . 1.506(2) ?
    C11 O1 . 1.4286(18) ?
    C11 C12 . 1.519(2) ?
    C11 H11A . 0.9700 ?
    C11 H11B . 0.9700 ?
    C12 C27 . 1.522(2) ?
    C12 C13 . 1.535(2) ?
    C12 C19 . 1.569(2) ?
    C13 N1 . 1.4755(17) ?
    C13 H13 . 0.9800 ?
    C14 N1 . 1.454(2) ?
    C14 C15 . 1.521(2) ?
    C14 H14A . 0.9700 ?
    C14 H14B . 0.9700 ?
    C15 C16 . 1.518(3) ?
    C15 H15A . 0.9700 ?
    C15 H15B . 0.9700 ?
    C16 C17 . 1.519(2) ?
    C16 H16A . 0.9700 ?
    C16 H16B . 0.9700 ?
    C17 C18 . 1.523(2) ?
    C17 H17A . 0.9700 ?
    C17 H17B . 0.9700 ?
    C18 N1 . 1.460(2) ?
    C18 C19 . 1.562(2) ?
    C18 H18 . 0.9800 ?
    C19 C20 . 1.519(2) ?
    C19 H19 . 0.9800 ?
    C20 C25 . 1.386(2) ?
    C20 C21 . 1.390(2) ?
    C21 C22 . 1.382(2) ?
    C21 H21 . 0.9300 ?
    C22 C23 . 1.375(3) ?
    C22 H22 . 0.9300 ?
    C23 C24 . 1.373(3) ?
    C23 C26 . 1.513(3) ?
    C24 C25 . 1.388(3) ?
    C24 H24 . 0.9300 ?
    C25 H25 . 0.9300 ?
    C26 H26A . 0.9600 ?
    C26 H26B . 0.9600 ?
    C26 H26C . 0.9600 ?
    C27 O2 . 1.1878(19) ?
    C27 O3 . 1.3329(19) ?
    C28 O3 . 1.4404(19) ?
    C28 H28A . 0.9600 ?
    C28 H28B . 0.9600 ?
    C28 H28C . 0.9600 ?
loop_
    _geom_angle_atom_site_label_1
    _geom_angle_atom_site_label_2
    _geom_angle_atom_site_label_3
    _geom_angle_site_symmetry_1
    _geom_angle_site_symmetry_3
    _geom_angle
    _geom_angle_publ_flag
    C2 C1 C10 . . 121.47(19) ?
    C2 C1 H1 . . 119.3 ?
    C10 C1 H1 . . 119.3 ?
    C1 C2 C3 . . 120.8(2) ?
    C1 C2 H2 . . 119.6 ?
    C3 C2 H2 . . 119.6 ?
    C4 C3 C2 . . 119.6(2) ?
    C4 C3 H3 . . 120.2 ?
    C2 C3 H3 . . 120.2 ?
    C3 C4 C5 . . 121.6(2) ?
    C3 C4 H4 . . 119.2 ?
    C5 C4 H4 . . 119.2 ?
    C6 C5 C4 . . 122.05(18) ?
    C6 C5 C10 . . 118.72(16) ?
    C4 C5 C10 . . 119.20(19) ?
    C7 C6 C5 . . 121.31(16) ?
    C7 C6 H6 . . 119.3 ?
    C5 C6 H6 . . 119.3 ?
    C6 C7 C8 . . 119.99(17) ?
    C6 C7 H7 . . 120.0 ?
    C8 C7 H7 . . 120.0 ?
    O1 C8 C9 . . 123.71(14) ?
    O1 C8 C7 . . 113.99(14) ?
    C9 C8 C7 . . 122.24(16) ?
    C8 C9 C10 . . 118.03(14) ?
    C8 C9 C13 . . 119.49(14) ?
    C10 C9 C13 . . 122.28(14) ?
    C1 C10 C5 . . 117.31(16) ?
    C1 C10 C9 . . 123.05(15) ?
    C5 C10 C9 . . 119.60(16) ?
    O1 C11 C12 . . 111.72(12) ?
    O1 C11 H11A . . 109.3 ?
    C12 C11 H11A . . 109.3 ?
    O1 C11 H11B . . 109.3 ?
    C12 C11 H11B . . 109.3 ?
    H11A C11 H11B . . 107.9 ?
    C11 C12 C27 . . 110.70(12) ?
    C11 C12 C13 . . 107.11(13) ?
    C27 C12 C13 . . 111.03(12) ?
    C11 C12 C19 . . 115.12(12) ?
    C27 C12 C19 . . 110.62(12) ?
    C13 C12 C19 . . 101.87(12) ?
    N1 C13 C9 . . 115.07(12) ?
    N1 C13 C12 . . 99.57(11) ?
    C9 C13 C12 . . 112.67(12) ?
    N1 C13 H13 . . 109.7 ?
    C9 C13 H13 . . 109.7 ?
    C12 C13 H13 . . 109.7 ?
    N1 C14 C15 . . 109.00(14) ?
    N1 C14 H14A . . 109.9 ?
    C15 C14 H14A . . 109.9 ?
    N1 C14 H14B . . 109.9 ?
    C15 C14 H14B . . 109.9 ?
    H14A C14 H14B . . 108.3 ?
    C16 C15 C14 . . 111.17(15) ?
    C16 C15 H15A . . 109.4 ?
    C14 C15 H15A . . 109.4 ?
    C16 C15 H15B . . 109.4 ?
    C14 C15 H15B . . 109.4 ?
    H15A C15 H15B . . 108.0 ?
    C15 C16 C17 . . 110.99(14) ?
    C15 C16 H16A . . 109.4 ?
    C17 C16 H16A . . 109.4 ?
    C15 C16 H16B . . 109.4 ?
    C17 C16 H16B . . 109.4 ?
    H16A C16 H16B . . 108.0 ?
    C16 C17 C18 . . 109.00(14) ?
    C16 C17 H17A . . 109.9 ?
    C18 C17 H17A . . 109.9 ?
    C16 C17 H17B . . 109.9 ?
    C18 C17 H17B . . 109.9 ?
    H17A C17 H17B . . 108.3 ?
    N1 C18 C17 . . 109.83(13) ?
    N1 C18 C19 . . 104.42(11) ?
    C17 C18 C19 . . 119.63(14) ?
    N1 C18 H18 . . 107.5 ?
    C17 C18 H18 . . 107.5 ?
    C19 C18 H18 . . 107.5 ?
    C20 C19 C18 . . 115.77(12) ?
    C20 C19 C12 . . 120.39(14) ?
    C18 C19 C12 . . 103.14(12) ?
    C20 C19 H19 . . 105.4 ?
    C18 C19 H19 . . 105.4 ?
    C12 C19 H19 . . 105.4 ?
    C25 C20 C21 . . 116.22(16) ?
    C25 C20 C19 . . 117.67(16) ?
    C21 C20 C19 . . 125.90(15) ?
    C22 C21 C20 . . 121.74(17) ?
    C22 C21 H21 . . 119.1 ?
    C20 C21 H21 . . 119.1 ?
    C23 C22 C21 . . 121.79(18) ?
    C23 C22 H22 . . 119.1 ?
    C21 C22 H22 . . 119.1 ?
    C24 C23 C22 . . 116.82(17) ?
    C24 C23 C26 . . 121.77(19) ?
    C22 C23 C26 . . 121.4(2) ?
    C23 C24 C25 . . 122.03(18) ?
    C23 C24 H24 . . 119.0 ?
    C25 C24 H24 . . 119.0 ?
    C20 C25 C24 . . 121.38(19) ?
    C20 C25 H25 . . 119.3 ?
    C24 C25 H25 . . 119.3 ?
    C23 C26 H26A . . 109.5 ?
    C23 C26 H26B . . 109.5 ?
    H26A C26 H26B . . 109.5 ?
    C23 C26 H26C . . 109.5 ?
    H26A C26 H26C . . 109.5 ?
    H26B C26 H26C . . 109.5 ?
    O2 C27 O3 . . 122.72(14) ?
    O2 C27 C12 . . 125.07(15) ?
    O3 C27 C12 . . 112.20(13) ?
    O3 C28 H28A . . 109.5 ?
    O3 C28 H28B . . 109.5 ?
    H28A C28 H28B . . 109.5 ?
    O3 C28 H28C . . 109.5 ?
    H28A C28 H28C . . 109.5 ?
    H28B C28 H28C . . 109.5 ?
    C14 N1 C18 . . 111.72(12) ?
    C14 N1 C13 . . 117.86(12) ?
    C18 N1 C13 . . 103.62(11) ?
    C8 O1 C11 . . 116.59(12) ?
    C27 O3 C28 . . 116.17(13) ?
loop_
    _geom_torsion_atom_site_label_1
    _geom_torsion_atom_site_label_2
    _geom_torsion_atom_site_label_3
    _geom_torsion_atom_site_label_4
    _geom_torsion_site_symmetry_1
    _geom_torsion_site_symmetry_2
    _geom_torsion_site_symmetry_3
    _geom_torsion_site_symmetry_4
    _geom_torsion
    _geom_torsion_publ_flag
    C10 C1 C2 C3 . . . . -0.1(3) ?
    C1 C2 C3 C4 . . . . -0.9(3) ?
    C2 C3 C4 C5 . . . . 0.4(3) ?
    C3 C4 C5 C6 . . . . -176.85(19) ?
    C3 C4 C5 C10 . . . . 1.1(3) ?
    C4 C5 C6 C7 . . . . 177.23(17) ?
    C10 C5 C6 C7 . . . . -0.8(3) ?
    C5 C6 C7 C8 . . . . 1.9(3) ?
    C6 C7 C8 O1 . . . . -177.48(15) ?
    C6 C7 C8 C9 . . . . -0.1(2) ?
    O1 C8 C9 C10 . . . . 174.48(13) ?
    C7 C8 C9 C10 . . . . -2.6(2) ?
    O1 C8 C9 C13 . . . . -0.6(2) ?
    C7 C8 C9 C13 . . . . -177.70(13) ?
    C2 C1 C10 C5 . . . . 1.6(2) ?
    C2 C1 C10 C9 . . . . 179.52(16) ?
    C6 C5 C10 C1 . . . . 175.96(15) ?
    C4 C5 C10 C1 . . . . -2.1(2) ?
    C6 C5 C10 C9 . . . . -2.0(2) ?
    C4 C5 C10 C9 . . . . 179.92(15) ?
    C8 C9 C10 C1 . . . . -174.23(15) ?
    C13 C9 C10 C1 . . . . 0.7(2) ?
    C8 C9 C10 C5 . . . . 3.6(2) ?
    C13 C9 C10 C5 . . . . 178.58(13) ?
    O1 C11 C12 C27 . . . . -60.21(17) ?
    O1 C11 C12 C13 . . . . 60.97(15) ?
    O1 C11 C12 C19 . . . . 173.42(12) ?
    C8 C9 C13 N1 . . . . -95.53(16) ?
    C10 C9 C13 N1 . . . . 89.59(17) ?
    C8 C9 C13 C12 . . . . 17.69(18) ?
    C10 C9 C13 C12 . . . . -157.18(13) ?
    C11 C12 C13 N1 . . . . 76.82(13) ?
    C27 C12 C13 N1 . . . . -162.21(12) ?
    C19 C12 C13 N1 . . . . -44.41(13) ?
    C11 C12 C13 C9 . . . . -45.60(15) ?
    C27 C12 C13 C9 . . . . 75.37(16) ?
    C19 C12 C13 C9 . . . . -166.83(11) ?
    N1 C14 C15 C16 . . . . 56.0(2) ?
    C14 C15 C16 C17 . . . . -53.9(2) ?
    C15 C16 C17 C18 . . . . 54.2(2) ?
    C16 C17 C18 N1 . . . . -58.24(18) ?
    C16 C17 C18 C19 . . . . -178.89(15) ?
    N1 C18 C19 C20 . . . . -123.56(14) ?
    C17 C18 C19 C20 . . . . -0.2(2) ?
    N1 C18 C19 C12 . . . . 10.03(14) ?
    C17 C18 C19 C12 . . . . 133.35(15) ?
    C11 C12 C19 C20 . . . . 36.45(19) ?
    C27 C12 C19 C20 . . . . -89.96(16) ?
    C13 C12 C19 C20 . . . . 151.96(13) ?
    C11 C12 C19 C18 . . . . -94.42(15) ?
    C27 C12 C19 C18 . . . . 139.17(13) ?
    C13 C12 C19 C18 . . . . 21.08(14) ?
    C18 C19 C20 C25 . . . . -101.78(17) ?
    C12 C19 C20 C25 . . . . 133.08(16) ?
    C18 C19 C20 C21 . . . . 72.7(2) ?
    C12 C19 C20 C21 . . . . -52.4(2) ?
    C25 C20 C21 C22 . . . . -1.1(3) ?
    C19 C20 C21 C22 . . . . -175.66(16) ?
    C20 C21 C22 C23 . . . . 1.8(3) ?
    C21 C22 C23 C24 . . . . -1.3(3) ?
    C21 C22 C23 C26 . . . . 176.75(17) ?
    C22 C23 C24 C25 . . . . 0.2(3) ?
    C26 C23 C24 C25 . . . . -177.77(17) ?
    C21 C20 C25 C24 . . . . 0.1(3) ?
    C19 C20 C25 C24 . . . . 175.10(16) ?
    C23 C24 C25 C20 . . . . 0.4(3) ?
    C11 C12 C27 O2 . . . . 133.84(18) ?
    C13 C12 C27 O2 . . . . 15.0(2) ?
    C19 C12 C27 O2 . . . . -97.33(19) ?
    C11 C12 C27 O3 . . . . -47.10(18) ?
    C13 C12 C27 O3 . . . . -165.93(12) ?
    C19 C12 C27 O3 . . . . 81.74(16) ?
    C15 C14 N1 C18 . . . . -61.31(18) ?
    C15 C14 N1 C13 . . . . 178.87(14) ?
    C17 C18 N1 C14 . . . . 63.40(17) ?
    C19 C18 N1 C14 . . . . -167.15(12) ?
    C17 C18 N1 C13 . . . . -168.72(13) ?
    C19 C18 N1 C13 . . . . -39.26(14) ?
    C9 C13 N1 C14 . . . . -62.47(18) ?
    C12 C13 N1 C14 . . . . 176.84(13) ?
    C9 C13 N1 C18 . . . . 173.56(13) ?
    C12 C13 N1 C18 . . . . 52.87(14) ?
    C9 C8 O1 C11 . . . . 15.4(2) ?
    C7 C8 O1 C11 . . . . -167.33(13) ?
    C12 C11 O1 C8 . . . . -46.71(18) ?
    O2 C27 O3 C28 . . . . -2.3(2) ?
    C12 C27 O3 C28 . . . . 178.56(14) ?
loop_
    _geom_hbond_atom_site_label_D
    _geom_hbond_atom_site_label_H
    _geom_hbond_atom_site_label_A
    _geom_hbond_site_symmetry_A
    _geom_hbond_distance_DH
    _geom_hbond_distance_HA
    _geom_hbond_distance_DA
    _geom_hbond_angle_DHA
    _geom_hbond_publ_flag
    C13 H13 O2 3_655 0.98 2.58 3.496(2) 156.1 Y
    C7 H7 O1 3_755 0.93 2.55 3.198(2) 127.2 Y
