# Supplementary material for: Methyl 9-p-tolyl-8a,9,9a,10,11,12,13,14a-octa­hydro-8H-benzo[f]chromeno[3,4-b]indolizine-8a-carboxyl­ate
Source: Acta Crystallogr Sect E Struct Rep Online. 2009 Nov 25;65(Pt 12):o3188. doi: 10.1107/S1600536809049447 (PMC2972086; doi:10.1107/S1600536809049447)
Supplement: Supplementary file 2 [file e-65-o3188-Isup2.hkl]

#
# h,k,l, Fc-squared, Fo-squared, sigma(Fo-squared) and status flag
#
data_I
_shelx_title ' GUNA in P2(1)/c'
_shelx_refln_list_code          4
_shelx_F_calc_maximum      251.73
_exptl_crystal_F_000       912.00
_reflns_d_resolution_high  0.7358
 
loop_
 _symmetry_equiv_pos_as_xyz
 'x, y, z'
 '-x, y+1/2, -z+1/2'
 '-x, -y, -z'
 'x, -y-1/2, z-1/2'
 
_cell_length_a    11.4842
_cell_length_b    23.0129
_cell_length_c     9.1642
_cell_angle_alpha  90.000
_cell_angle_beta  112.725
_cell_angle_gamma  90.000
 
_shelx_F_squared_multiplier     1.000
 
loop_
 _refln_index_h
 _refln_index_k
 _refln_index_l
 _refln_F_squared_calc
 _refln_F_squared_meas
 _refln_F_squared_sigma
 _refln_observed_status
   1   0   0     1106.55      522.63     16.68 o
   2   0   0    63370.43    56354.29    724.99 o
   3   0   0    19231.71    18505.79    241.76 o
   4   0   0     1883.47     1916.81     26.20 o
   5   0   0     7830.04     7954.18     94.67 o
   6   0   0     6684.06     7264.76    102.63 o
   7   0   0      195.86      201.48      9.11 o
   8   0   0       22.63       13.76      3.54 o
   9   0   0      153.35      191.55     10.66 o
  10   0   0       45.57       71.39     33.39 o
  11   0   0       18.04       14.57      8.24 o
  12   0   0       24.72       33.15     17.79 o
  13   0   0        2.99       17.34      9.71 o
  14   0   0       35.85       34.93     17.84 o
   1   1   0        0.11       -0.56      0.56 o
   2   1   0     3549.91     3324.72     28.14 o
   3   1   0        2.81        0.95      0.96 o
   4   1   0     1199.75     1291.22     14.53 o
   5   1   0      492.40      460.01      7.32 o
   6   1   0      709.57      703.87     10.15 o
   7   1   0        0.37       -0.18      1.78 o
   8   1   0        3.48        3.10      2.12 o
   9   1   0        0.16        0.97      2.86 o
  10   1   0       10.44        9.00      4.81 o
  11   1   0        8.04        2.46      5.73 o
  12   1   0       28.22       32.13      7.12 o
  13   1   0        5.21        4.24      6.13 o
  14   1   0        3.96        6.07     20.87 o
   0   2   0    21455.29    14038.84    724.72 o
   1   2   0       60.05       60.46      1.18 o
   2   2   0     5501.25     5219.50     43.17 o
   3   2   0     7714.69     7382.02     60.86 o
   4   2   0     1019.78     1105.65     12.48 o
   5   2   0     2086.49     2115.59     19.81 o
   6   2   0      402.75      413.19      7.44 o
   7   2   0        1.18       11.62      2.30 o
   8   2   0       32.13       30.56      3.30 o
   9   2   0       26.84       36.58      4.88 o
  10   2   0       35.72       40.40      6.32 o
  11   2   0       49.30       53.47      7.53 o
  12   2   0       24.39       10.63      7.39 o
  13   2   0        0.97       -4.56      5.96 o
  14   2   0       25.42       39.65     13.40 o
   1   3   0      167.09      158.18      2.14 o
   2   3   0     4267.35     4174.57     37.57 o
   3   3   0       21.55       26.23      1.69 o
   4   3   0      379.64      372.30      5.97 o
   5   3   0       93.04      109.04      3.93 o
   6   3   0      132.48      129.92      4.66 o
   7   3   0       91.66       89.55      4.38 o
   8   3   0       89.85       80.39      8.12 o
   9   3   0        0.26        0.93      3.11 o
  10   3   0       27.58       23.63      5.71 o
  11   3   0        6.29        7.84      5.08 o
  12   3   0       31.66       37.76      7.31 o
  13   3   0       12.12        7.68      7.60 o
  14   3   0       22.27        3.34     11.09 o
   0   4   0       12.22        7.89      1.14 o
   1   4   0      204.72      194.55      4.35 o
   2   4   0     1778.45     1737.42     16.65 o
   3   4   0      385.30      428.93      6.06 o
   4   4   0     2054.09     2009.92     19.63 o
   5   4   0       90.99      108.48      3.94 o
   6   4   0      325.88      303.66      7.73 o
   7   4   0        7.28        4.71      2.13 o
   8   4   0       82.43       90.62      5.37 o
   9   4   0        1.08       -0.16      3.24 o
  10   4   0        0.30       -1.96      4.39 o
  11   4   0        0.66       -0.57      4.85 o
  12   4   0        0.02       -2.50      5.12 o
  13   4   0        0.28       -3.80      6.78 o
  14   4   0        0.66       15.20     11.80 o
   1   5   0      147.85      133.79      3.06 o
   2   5   0      236.07      192.05      3.28 o
   3   5   0     2049.50     2035.64     20.76 o
   4   5   0      372.61      333.76      6.34 o
   5   5   0      157.53      109.80      4.64 o
   6   5   0       95.79      125.07      4.63 o
   7   5   0       56.88       58.15      3.82 o
   8   5   0        6.32        9.76      4.04 o
   9   5   0       40.72       54.43      5.66 o
  10   5   0       35.84       48.20      7.39 o
  11   5   0       28.02       26.85      8.37 o
  12   5   0       10.62       11.52      6.21 o
  13   5   0        6.30       23.85      8.58 o
  14   5   0       21.72       24.97     15.46 o
   0   6   0       10.27        8.53      1.84 o
   1   6   0       28.56       21.11      1.83 o
   2   6   0     1122.77     1102.64     10.41 o
   3   6   0      403.88      416.07      6.79 o
   4   6   0      416.01      445.29      7.58 o
   5   6   0       35.84       40.88      2.91 o
   6   6   0       18.06       20.59      2.57 o
   7   6   0      111.93      100.18      5.28 o
   8   6   0      418.67      448.46     15.55 o
   9   6   0       64.49       58.84      6.85 o
  10   6   0        0.34       -4.31      4.31 o
  11   6   0       17.75       10.11     10.60 o
  12   6   0       20.30       17.73      6.57 o
  13   6   0        0.00       -0.31      6.98 o
  14   6   0        0.01       -8.93      9.80 o
   1   7   0      239.17      237.93      4.65 o
   2   7   0     2229.72     2282.83     20.15 o
   3   7   0      257.59      268.99      5.07 o
   4   7   0      785.34      841.41     12.54 o
   5   7   0      143.92      123.96      4.88 o
   6   7   0       99.60       73.92      4.38 o
   7   7   0       95.34      105.72      5.72 o
   8   7   0       64.21       85.41      6.65 o
   9   7   0       35.21       36.08      6.28 o
  10   7   0       34.56       30.84      6.55 o
  11   7   0        0.58       -4.60      4.60 o
  12   7   0       26.77       29.31      7.53 o
  13   7   0        2.11       -0.63      6.97 o
  14   7   0       12.38       25.33     12.72 o
   0   8   0     1881.17     1774.39     24.62 o
   1   8   0      682.76      634.06      8.70 o
   2   8   0        8.43        7.58      1.56 o
   3   8   0      308.30      285.65      5.88 o
   4   8   0        6.70        5.08      2.45 o
   5   8   0      191.07      187.15      5.89 o
   6   8   0      337.96      321.88      8.20 o
   7   8   0      169.16      176.06      8.00 o
   8   8   0       53.97       43.29      5.17 o
   9   8   0       39.50       27.65      6.03 o
  10   8   0      161.81      178.22     11.08 o
  11   8   0        7.14        4.33      5.71 o
  12   8   0       39.85       37.36      8.30 o
  13   8   0       12.92       11.69      8.09 o
   1   9   0      104.09      102.12      3.17 o
   2   9   0       22.09       32.26      2.04 o
   3   9   0      438.46      431.36      7.20 o
   4   9   0        4.30        5.73      2.03 o
   5   9   0       29.52       35.96      3.31 o
   6   9   0       55.21       55.73      4.18 o
   7   9   0        0.01       -0.16      2.53 o
   8   9   0      227.00      229.53      9.46 o
   9   9   0        0.03        0.73      4.50 o
  10   9   0      174.53      166.41     10.96 o
  11   9   0        0.37       -3.18      5.02 o
  12   9   0        3.24       14.35      6.74 o
  13   9   0        9.76       18.65      9.12 o
   0  10   0      567.43      605.43     12.01 o
   1  10   0      439.14      404.98      6.25 o
   2  10   0        2.75        1.71      1.44 o
   3  10   0      854.19      845.73     11.18 o
   4  10   0     2164.77     2095.98     25.47 o
   5  10   0      176.75      175.28      6.09 o
   6  10   0       32.16       39.37      3.82 o
   7  10   0       17.81       16.97      3.47 o
   8  10   0        0.50       -1.77      4.31 o
   9  10   0        8.67        1.64      5.72 o
  10  10   0      591.72      616.09     19.05 o
  11  10   0       46.45       58.48      8.49 o
  12  10   0        5.29        1.72      7.30 o
  13  10   0       16.11       17.57      8.87 o
   1  11   0     1509.55     1672.63     16.77 o
   2  11   0     1208.46     1278.46     17.18 o
   3  11   0      121.74      131.98      4.33 o
   4  11   0      987.90     1053.31     14.62 o
   5  11   0       76.22       90.07      4.87 o
   6  11   0      363.70      322.63      8.85 o
   7  11   0      696.84      698.04     15.61 o
   8  11   0      231.71      228.18     11.29 o
   9  11   0      283.30      281.67     12.78 o
  10  11   0       45.13       66.07      8.24 o
  11  11   0        3.34       12.40      6.02 o
  12  11   0        7.61       14.81      9.99 o
  13  11   0       30.24       35.55     10.29 o
   0  12   0     1103.35     1166.39     17.48 o
   1  12   0     1586.13     1629.06     16.82 o
   2  12   0     2653.71     2684.74     30.87 o
   3  12   0       51.49       55.09      3.30 o
   4  12   0       95.07      101.80      4.94 o
   5  12   0      288.09      282.26      9.97 o
   6  12   0      480.52      484.55     11.16 o
   7  12   0      974.75      971.64     21.85 o
   8  12   0      586.48      578.00     17.49 o
   9  12   0       21.23       21.89      6.18 o
  10  12   0        6.76        9.99      5.84 o
  11  12   0       95.76      115.88     10.82 o
  12  12   0        8.15        8.87     11.90 o
  13  12   0        0.71       -1.57      8.11 o
   1  13   0      289.71      310.20      6.09 o
   2  13   0      577.37      552.17     10.61 o
   3  13   0      147.70      132.63      5.31 o
   4  13   0       35.23       36.28      3.33 o
   5  13   0      299.20      262.33     12.23 o
   6  13   0        0.00        2.72      3.23 o
   7  13   0     1016.14      976.52     35.44 o
   8  13   0      318.03      352.43     13.98 o
   9  13   0       54.64       43.17      7.11 o
  10  13   0        3.78        4.49      5.75 o
  11  13   0       54.59       66.36      9.33 o
  12  13   0       28.31       26.48      9.10 o
  13  13   0       51.13       62.41     12.12 o
   0  14   0        0.06        4.18      2.38 o
   1  14   0        0.49        1.73      1.63 o
   2  14   0      469.04      502.34      9.60 o
   3  14   0      163.42      164.78      6.29 o
   4  14   0       58.77       69.52      5.83 o
   5  14   0        0.42        3.81      2.58 o
   6  14   0      246.74      255.21     11.09 o
   7  14   0       13.83       13.93      5.32 o
   8  14   0      575.68      558.77     17.41 o
   9  14   0        8.22       13.50      5.70 o
  10  14   0        6.20        1.68      5.42 o
  11  14   0       31.20       35.69      9.30 o
  12  14   0        1.70       -7.89      7.89 o
   1  15   0       40.59       45.82      3.35 o
   2  15   0       14.05        9.23      1.95 o
   3  15   0       59.80       59.41      4.60 o
   4  15   0      104.42       92.42      4.61 o
   5  15   0       29.74       27.56      4.31 o
   6  15   0      191.66      190.34     10.32 o
   7  15   0       12.37       13.25      6.21 o
   8  15   0        3.12        3.63      5.12 o
   9  15   0        2.99        4.41      4.93 o
  10  15   0       22.87       23.36      6.98 o
  11  15   0       37.09       27.14     12.11 o
  12  15   0       33.74       51.54     11.24 o
   0  16   0       43.98       36.02      4.56 o
   1  16   0        8.04        6.54      2.17 o
   2  16   0       24.25       20.48      3.24 o
   3  16   0       48.51       45.26      4.36 o
   4  16   0        0.23       -2.12      2.12 o
   5  16   0      335.74      355.00     11.22 o
   6  16   0       76.80       68.21      7.47 o
   7  16   0       44.38       21.15      6.06 o
   8  16   0      164.39      157.51     10.81 o
   9  16   0        7.32        7.31      5.69 o
  10  16   0        7.11        6.21      6.37 o
  11  16   0        8.56        9.12      7.98 o
  12  16   0        6.89       10.53      8.64 o
   1  17   0       60.04       49.90      3.75 o
   2  17   0        3.13        2.02      2.26 o
   3  17   0      168.58      163.24      7.19 o
   4  17   0       76.90       70.98      5.68 o
   5  17   0        7.25        4.10      3.92 o
   6  17   0      144.92      177.68     10.54 o
   7  17   0        0.40       -2.76      5.43 o
   8  17   0       73.21       79.55     14.97 o
   9  17   0        5.07        9.88      5.95 o
  10  17   0       40.95       57.59     10.26 o
  11  17   0       13.74       11.43      8.57 o
  12  17   0       31.56       25.54     10.43 o
   0  18   0      603.84      628.58     26.52 o
   1  18   0        2.19        4.02      3.14 o
   2  18   0      431.23      435.54     11.03 o
   3  18   0       89.60      101.37      6.38 o
   4  18   0       76.97       77.61      6.09 o
   5  18   0       95.27       97.70      7.83 o
   6  18   0        4.50       -0.05      5.19 o
   7  18   0        0.04       -4.60      4.60 o
   8  18   0       28.05       20.67      6.43 o
   9  18   0        4.40       12.70      6.14 o
  10  18   0        1.12       -0.31      7.91 o
  11  18   0       42.88       65.67     12.05 o
   1  19   0        0.70       -2.36      3.19 o
   2  19   0       10.62        8.71      3.65 o
   3  19   0        2.26       -0.92      3.43 o
   4  19   0       61.37       52.17      5.74 o
   5  19   0       62.71       48.07      6.08 o
   6  19   0       49.94       43.64      7.19 o
   7  19   0        2.20       -0.09      4.94 o
   8  19   0       20.21       12.14      6.05 o
   9  19   0        7.77        0.16      6.26 o
  10  19   0        3.57       -2.93      7.09 o
  11  19   0        0.77       10.26      9.24 o
   0  20   0     1737.11     1697.45     36.23 o
   1  20   0        8.82        5.09      3.90 o
   2  20   0       79.17       82.56      6.24 o
   3  20   0      230.93      238.71      9.31 o
   4  20   0       27.83       28.63      4.59 o
   5  20   0      246.86      261.78     11.06 o
   6  20   0        2.26        1.42      4.96 o
   7  20   0       67.43       62.51      8.41 o
   8  20   0       72.38       82.84     10.44 o
   9  20   0       14.20       16.49      8.25 o
  10  20   0        0.40       11.55      8.10 o
  11  20   0       11.08       10.39      9.08 o
   1  21   0      445.91      411.33     11.61 o
   2  21   0       18.67       22.49      4.63 o
   3  21   0      282.58      237.57      9.67 o
   4  21   0      203.82      214.54      8.86 o
   5  21   0       62.00       62.51      6.30 o
   6  21   0       84.64       77.89     10.70 o
   7  21   0        6.57       13.48      6.33 o
   8  21   0       33.11       23.80      7.37 o
   9  21   0        0.05        2.88      7.55 o
  10  21   0        0.57       -5.10      8.30 o
   0  22   0       98.76       98.16      9.97 o
   1  22   0       49.10       56.48      6.63 o
   2  22   0       43.42       43.88      5.67 o
   3  22   0      332.23      352.58     14.41 o
   4  22   0        2.64        4.80      3.98 o
   5  22   0       19.90       14.82      4.83 o
   6  22   0       20.49       12.47      5.96 o
   7  22   0        1.90        1.10      6.37 o
   8  22   0       34.81       29.13      9.02 o
   9  22   0       59.05       73.98     12.07 o
  10  22   0        0.66        4.75      8.58 o
   1  23   0       20.21       22.35      4.90 o
   2  23   0      176.77      187.52     10.92 o
   3  23   0      342.36      332.31     11.47 o
   4  23   0       43.35       35.73      5.22 o
   5  23   0        1.29       -3.67      3.67 o
   6  23   0        1.16       -4.49      4.74 o
   7  23   0      126.57      132.28     11.66 o
   8  23   0       11.40       11.57      7.64 o
   9  23   0       23.39       22.71      9.30 o
   0  24   0       13.74        9.74      6.16 o
   1  24   0       36.71       35.11      6.47 o
   2  24   0       19.79       14.77      4.88 o
   3  24   0        0.72        0.52      4.25 o
   4  24   0        4.50        2.69      3.81 o
   5  24   0        8.14        6.00      4.46 o
   6  24   0        0.01        5.88      5.43 o
   7  24   0        1.43       14.84      7.41 o
   8  24   0       16.78       20.49      9.28 o
   9  24   0       16.92       19.09      8.93 o
   1  25   0       54.15       49.64      6.28 o
   2  25   0       45.47       48.19      6.23 o
   3  25   0       14.83       14.39      5.29 o
   4  25   0        8.64        4.31      4.24 o
   5  25   0       81.58       80.53      8.88 o
   6  25   0        0.01       -6.20      6.20 o
   7  25   0       53.13       52.77      9.11 o
   8  25   0       10.24        2.88      8.06 o
   0  26   0       34.29       32.74      8.35 o
   1  26   0        8.28        6.18      4.88 o
   2  26   0        0.93        0.35      4.18 o
   3  26   0        6.77        8.86      4.53 o
   4  26   0        4.68       -3.87      3.87 o
   5  26   0       32.46       39.13      6.50 o
   6  26   0        0.12        4.34      7.01 o
   7  26   0       29.61       29.82      8.29 o
   1  27   0       21.55       19.55      5.29 o
   2  27   0        6.22        4.08      5.09 o
   3  27   0        1.89       -0.75      4.54 o
   4  27   0       15.38       17.50      5.26 o
   5  27   0        7.21        9.64      6.35 o
   6  27   0        5.04        1.07      6.77 o
   7  27   0       17.06       23.62      8.42 o
   0  28   0       38.87       50.08      9.77 o
   1  28   0        1.38        7.63      4.84 o
   2  28   0       36.50       45.90      6.94 o
   3  28   0        1.34        0.15      5.00 o
   4  28   0       15.10       -0.84      5.03 o
   5  28   0        2.00        3.67      5.81 o
   6  28   0       30.96       51.39     10.05 o
   1  29   0        2.61        0.16      4.76 o
   2  29   0        0.10       -4.64      4.64 o
   3  29   0       10.80        6.03      6.19 o
   4  29   0        7.96       10.20      6.47 o
   5  29   0        8.72       -2.30      6.73 o
   0  30   0       71.30       77.21     12.33 o
   1  30   0        0.65        4.83      6.11 o
   2  30   0       25.39       34.82      7.33 o
   3  30   0        3.53        3.22      5.67 o
   4  30   0       14.26       11.56      7.31 o
   1  31   0        2.60        4.45      6.71 o
 -14   1   1        1.10       -1.22      6.79 o
 -13   1   1        0.58       -5.49      5.49 o
 -12   1   1       71.29       62.44      8.43 o
 -11   1   1        1.19       -2.03      4.60 o
 -10   1   1        5.60       -2.46      3.85 o
  -9   1   1       90.00       77.63      5.27 o
  -8   1   1       78.89       80.52      5.56 o
  -7   1   1      146.45      153.97      8.34 o
  -6   1   1      430.50      437.31      8.01 o
  -5   1   1       27.86       18.63      2.05 o
  -4   1   1     2489.81     2424.05     26.05 o
  -3   1   1        1.07        6.63      1.14 o
  -2   1   1      706.67      705.52      6.47 o
  -1   1   1     6203.82     6218.73     43.70 o
   0   1   1     2270.06     2356.88     21.75 o
   1   1   1    13903.41    13387.38    253.24 o
   2   1   1     4131.02     4099.82     34.40 o
   3   1   1      447.51      533.43      7.97 o
   4   1   1     1610.33     1602.23     18.90 o
   5   1   1     4937.59     5384.11     54.52 o
   6   1   1     1085.27     1181.76     15.48 o
   7   1   1      549.84      603.61     10.74 o
   8   1   1        1.71        3.76      2.49 o
   9   1   1       87.98       74.79      6.27 o
  10   1   1       57.47       42.00      9.57 o
  11   1   1        0.02        8.20      5.14 o
  12   1   1       77.54       42.89     12.11 o
  13   1   1        7.97       12.19     10.25 o
 -14   2   1        2.81       -0.25      6.36 o
 -13   2   1        8.16       18.72      9.45 o
 -12   2   1       17.54       23.57      6.53 o
 -11   2   1       39.34       30.61      8.55 o
 -10   2   1       48.74       39.12      6.39 o
  -9   2   1      228.05      206.62      8.72 o
  -8   2   1       92.15       99.36      6.09 o
  -7   2   1       33.44       21.78      2.81 o
  -6   2   1       61.40       62.94      3.35 o
  -5   2   1       26.92       47.01      2.71 o
  -4   2   1        0.93        0.77      0.93 o
  -3   2   1     7980.92     7304.82     64.32 o
  -2   2   1     7230.41     7039.64     51.29 o
  -1   2   1     5075.68     5072.25     34.02 o
   0   2   1      195.13      178.72      2.21 o
   1   2   1     1468.29     1524.39     12.87 o
   2   2   1     3203.31     3072.54     28.27 o
   3   2   1     4967.21     4830.82     43.92 o
   4   2   1       15.95       25.48      2.16 o
   5   2   1        0.50       -2.16      2.16 o
   6   2   1      207.69      183.39      5.45 o
   7   2   1       12.09       11.54      2.54 o
   8   2   1      142.29      159.55      6.67 o
   9   2   1       27.52       16.48      4.07 o
  10   2   1        1.93       -2.96      4.36 o
  11   2   1        1.77        5.74      5.03 o
  12   2   1       45.67       62.78     12.99 o
  13   2   1        0.99       11.36     10.16 o
 -14   3   1        1.72       -5.84      5.84 o
 -13   3   1        5.41        4.90      5.96 o
 -12   3   1        9.79       17.75      6.29 o
 -11   3   1        1.30       -2.62      4.67 o
 -10   3   1        0.07       -3.67      3.67 o
  -9   3   1        3.31        2.65      3.16 o
  -8   3   1       19.43       22.73      2.95 o
  -7   3   1        6.11        7.84      2.46 o
  -6   3   1      199.45      193.65      6.90 o
  -5   3   1     2336.78     2348.55     26.60 o
  -4   3   1     4647.19     4631.20     42.87 o
  -3   3   1       58.04       40.82      1.86 o
  -2   3   1      506.57      535.03      5.80 o
  -1   3   1     1500.36     1471.29     11.35 o
   0   3   1     1361.65     1305.57     14.64 o
   1   3   1    15901.33    15218.64    109.15 o
   2   3   1     6045.48     6051.00     53.48 o
   3   3   1       70.81       59.61      2.50 o
   4   3   1      195.63      191.99      4.62 o
   5   3   1      424.22      376.97      7.21 o
   6   3   1       16.16       23.73      2.78 o
   7   3   1       57.44       60.78      4.00 o
   8   3   1        1.44       -1.65      2.46 o
   9   3   1       22.48       14.43      4.13 o
  10   3   1       10.32       12.55      5.17 o
  11   3   1       43.70       36.27      6.77 o
  12   3   1        4.25       15.90     12.55 o
  13   3   1        8.40       -8.77      8.77 o
 -14   4   1        1.05        0.73      6.82 o
 -13   4   1       44.96       38.98      8.10 o
 -12   4   1        7.95       11.36      5.80 o
 -11   4   1       54.41       47.55      7.46 o
 -10   4   1       97.85      101.38      8.60 o
  -9   4   1        7.91        7.55      4.60 o
  -8   4   1       25.90       32.34      3.28 o
  -7   4   1       32.74       45.01      3.66 o
  -6   4   1        1.04        0.28      2.05 o
  -5   4   1       55.79       59.21      4.30 o
  -4   4   1       23.78       41.40      2.45 o
  -3   4   1      247.38      199.61      4.14 o
  -2   4   1     5115.40     4905.27     38.62 o
  -1   4   1    18125.18    17563.27    126.77 o
   0   4   1        4.95       14.54      1.05 o
   1   4   1     9264.56     9113.21     69.78 o
   2   4   1     4210.60     4207.77     35.96 o
   3   4   1      403.32      438.16      7.37 o
   4   4   1       39.11       36.25      2.47 o
   5   4   1      491.11      506.60      8.64 o
   6   4   1      100.57      126.77      5.22 o
   7   4   1       53.55       68.74      4.15 o
   8   4   1      214.53      244.37      8.20 o
   9   4   1       36.93       33.74      7.16 o
  10   4   1       55.05       64.86      8.34 o
  11   4   1        1.01       -0.64      4.75 o
  12   4   1       45.83       49.19     19.41 o
  13   4   1        4.05       -1.98      9.69 o
 -14   5   1        8.79       -0.16      6.93 o
 -13   5   1        4.84       11.81      6.62 o
 -12   5   1        0.78       -0.95      5.44 o
 -11   5   1       31.62       48.21      7.76 o
 -10   5   1        1.88        2.46      4.65 o
  -9   5   1       16.39       16.10      4.73 o
  -8   5   1       96.60      115.35      5.83 o
  -7   5   1       73.05       65.53      4.85 o
  -6   5   1      118.51      134.66      7.52 o
  -5   5   1       62.39       71.07      3.67 o
  -4   5   1     2553.32     2530.81     27.73 o
  -3   5   1     2725.03     2607.99     25.46 o
  -2   5   1      124.46      148.75      2.83 o
  -1   5   1       25.24       25.60      1.29 o
   0   5   1       92.50       80.14      2.29 o
   1   5   1     1085.39     1045.02     10.69 o
   2   5   1     1746.63     1758.97     18.08 o
   3   5   1       21.18       29.32      2.30 o
   4   5   1       79.97       89.10      3.47 o
   5   5   1      263.47      281.11      6.32 o
   6   5   1       99.59      103.98      4.48 o
   7   5   1        0.27       -1.16      1.99 o
   8   5   1        9.30       -0.03      3.16 o
   9   5   1        0.08       -0.30      3.48 o
  10   5   1        0.61        1.34      4.57 o
  11   5   1        3.87        8.54      5.51 o
  12   5   1        0.22       -0.27     11.57 o
  13   5   1        6.14        5.92     19.53 o
 -14   6   1       11.98       19.92      8.02 o
 -13   6   1       36.53       51.18      8.74 o
 -12   6   1        5.01        1.87      9.40 o
 -11   6   1        4.62        0.53      5.81 o
 -10   6   1        5.58        2.50      4.64 o
  -9   6   1       34.06       31.49      5.78 o
  -8   6   1      137.73      133.39      6.24 o
  -7   6   1       23.33       19.68      2.85 o
  -6   6   1      321.06      264.27     15.82 o
  -5   6   1     1159.37      985.47     15.80 o
  -4   6   1      152.61      171.60      4.93 o
  -3   6   1     4236.38     4218.25     39.35 o
  -2   6   1       59.84       59.53      2.40 o
  -1   6   1      541.65      513.50      6.81 o
   0   6   1      465.92      466.05      6.88 o
   1   6   1      116.29      118.64      3.25 o
   2   6   1       59.81       63.24      2.72 o
   3   6   1      497.14      483.60      8.21 o
   4   6   1      107.98      115.33      4.66 o
   5   6   1       39.91       53.02      4.30 o
   6   6   1      136.17      117.26      4.72 o
   7   6   1       40.94       28.39      3.20 o
   8   6   1       36.25       45.05      5.15 o
   9   6   1       41.06       35.32      5.29 o
  10   6   1       48.44       52.49      7.16 o
  11   6   1        7.89       -0.53      5.95 o
  12   6   1       16.03       17.65     10.14 o
  13   6   1        0.10       -8.23      8.23 o
 -14   7   1       22.38       22.80      9.09 o
 -13   7   1        9.14       11.64      6.92 o
 -12   7   1       14.94       26.15      6.89 o
 -11   7   1      361.23      367.41     15.09 o
 -10   7   1       28.52       33.61      6.58 o
  -9   7   1      701.31      645.83     17.81 o
  -8   7   1       25.21       31.45      4.42 o
  -7   7   1       15.47       16.40      2.96 o
  -6   7   1      504.99      461.53     12.18 o
  -5   7   1        8.50        7.39      2.89 o
  -4   7   1        0.11        0.15      1.33 o
  -3   7   1      840.15      899.52     10.68 o
  -2   7   1       13.52       15.32      1.72 o
  -1   7   1      110.23      112.19      3.02 o
   0   7   1      122.88      130.82      3.46 o
   1   7   1      227.03      202.45      4.36 o
   2   7   1      380.56      428.89      6.49 o
   3   7   1      118.99      134.45      4.05 o
   4   7   1        4.43        7.48      1.96 o
   5   7   1        1.82       -0.62      1.65 o
   6   7   1        4.78        1.57      1.85 o
   7   7   1       73.72       74.66      4.51 o
   8   7   1       29.59       22.74      5.17 o
   9   7   1      112.33      133.07     10.30 o
  10   7   1        1.45       -2.18      5.80 o
  11   7   1        1.01       -5.38      5.38 o
  12   7   1        0.51        0.51      8.70 o
  13   7   1        6.28        4.93     10.28 o
 -14   8   1       23.90       25.15      9.17 o
 -13   8   1        0.26       -0.56      6.22 o
 -12   8   1        5.52       12.34      6.60 o
 -11   8   1       97.95       91.88      9.40 o
 -10   8   1       45.55       46.12      7.19 o
  -9   8   1      900.40      900.47     27.67 o
  -8   8   1        9.54        1.49      4.54 o
  -7   8   1       73.52       59.01      4.48 o
  -6   8   1      328.19      339.80     10.62 o
  -5   8   1        3.69        3.08      1.41 o
  -4   8   1      638.58      652.48     12.07 o
  -3   8   1      218.61      226.47      4.44 o
  -2   8   1       27.54       18.16      1.86 o
  -1   8   1      234.60      208.29      4.22 o
   0   8   1      540.80      553.92      8.00 o
   1   8   1      168.81      131.81      3.77 o
   2   8   1      288.56      277.35      5.87 o
   3   8   1      169.25      151.14      4.45 o
   4   8   1       11.09        8.49      2.71 o
   5   8   1       80.91       89.41      4.97 o
   6   8   1       76.67       70.89      4.10 o
   7   8   1        4.04       -0.01      2.84 o
   8   8   1      202.97      204.31     11.95 o
   9   8   1        1.01       -1.48      4.15 o
  10   8   1        1.15        4.60      4.77 o
  11   8   1        7.56        0.87      6.59 o
  12   8   1        5.19        2.51      8.91 o
  13   8   1        3.46        6.43     10.37 o
 -14   9   1       13.12       11.31      9.02 o
 -13   9   1        0.03       -1.64      6.28 o
 -12   9   1      124.32      115.25     10.98 o
 -11   9   1       37.80       36.28      7.83 o
 -10   9   1      243.66      257.48     12.79 o
  -9   9   1       25.92       24.75      6.33 o
  -8   9   1       12.01        8.46      4.40 o
  -7   9   1      453.72      448.47     11.42 o
  -6   9   1      855.76      905.96     18.73 o
  -5   9   1       24.41       34.88      4.38 o
  -4   9   1      197.11      218.69      9.13 o
  -3   9   1      331.37      326.93      5.60 o
  -2   9   1      446.08      482.66      7.87 o
  -1   9   1      454.91      474.12      7.02 o
   0   9   1     1227.14     1312.51     14.10 o
   1   9   1      262.79      269.08      5.61 o
   2   9   1     1168.24     1282.05     14.36 o
   3   9   1     1635.86     1685.10     19.28 o
   4   9   1      854.75      847.70     13.22 o
   5   9   1       77.13       74.17      4.30 o
   6   9   1       91.37       98.64      4.81 o
   7   9   1        2.43        2.51      2.73 o
   8   9   1       94.16      101.96      7.09 o
   9   9   1       35.48       32.29      6.14 o
  10   9   1      176.16      191.59     11.59 o
  11   9   1       36.39       32.94      8.91 o
  12   9   1        5.27       15.78     19.94 o
  13   9   1        0.12       -2.24      9.37 o
 -14  10   1        9.56        6.03      8.75 o
 -13  10   1        0.49       10.12      6.84 o
 -12  10   1       12.38       11.05      6.08 o
 -11  10   1        0.04       -2.04      5.05 o
 -10  10   1        0.88        4.75      5.29 o
  -9  10   1      260.04      258.54     12.27 o
  -8  10   1       38.12       27.72      5.95 o
  -7  10   1      214.73      204.19      8.16 o
  -6  10   1       15.25       21.26      3.67 o
  -5  10   1      166.84      187.35      6.14 o
  -4  10   1      104.39       97.14      4.53 o
  -3  10   1      725.37      757.05     12.80 o
  -2  10   1      168.77      172.50      4.41 o
  -1  10   1      865.88      912.56     11.18 o
   0  10   1      103.00      132.34      4.40 o
   1  10   1      810.64      829.38     11.36 o
   2  10   1        0.43       11.62      2.26 o
   3  10   1      280.16      300.13      6.60 o
   4  10   1      114.59      112.76      4.99 o
   5  10   1        3.52        6.84      2.27 o
   6  10   1      904.86      881.20     13.95 o
   7  10   1      262.80      261.20      8.55 o
   8  10   1      194.92      181.71      8.90 o
   9  10   1      102.76      116.28      9.19 o
  10  10   1       40.39       39.14      7.13 o
  11  10   1        6.44       13.32      7.46 o
  12  10   1       49.76       37.95     12.19 o
  13  10   1        0.01        1.05     10.32 o
 -13  11   1        0.07       -5.60      5.60 o
 -12  11   1       39.79       34.63      8.07 o
 -11  11   1       14.36       17.86      6.38 o
 -10  11   1      201.06      199.84     12.00 o
  -9  11   1       62.84       63.52      7.76 o
  -8  11   1       49.42       41.75      6.31 o
  -7  11   1      818.07      799.03     18.99 o
  -6  11   1      175.89      178.35      8.29 o
  -5  11   1      533.28      555.47     11.02 o
  -4  11   1      111.20       96.36      4.93 o
  -3  11   1     1544.22     1588.86     21.64 o
  -2  11   1     1835.07     1866.02     19.54 o
  -1  11   1     1098.91     1138.10     13.41 o
   0  11   1     3096.44     3223.28     30.28 o
   1  11   1      438.92      368.12      7.13 o
   2  11   1      359.96      416.00      7.85 o
   3  11   1        1.76        1.40      2.03 o
   4  11   1      357.72      346.25      7.67 o
   5  11   1      236.40      237.37      8.00 o
   6  11   1      739.83      754.48     14.16 o
   7  11   1        5.30        9.47      3.84 o
   8  11   1       62.70       78.61      7.67 o
   9  11   1       38.58       39.01      6.62 o
  10  11   1       83.19       85.93     10.71 o
  11  11   1       77.30       74.66     10.88 o
  12  11   1       17.16       44.23     13.24 o
 -13  12   1        2.08        4.72      9.90 o
 -12  12   1       32.50       32.23      7.95 o
 -11  12   1        1.77       -0.30      5.59 o
 -10  12   1       56.39       52.63      9.11 o
  -9  12   1       75.11       71.45      8.14 o
  -8  12   1       14.20        5.68      4.56 o
  -7  12   1      566.98      542.23     15.70 o
  -6  12   1       16.82       21.09      3.32 o
  -5  12   1      110.19       89.59      7.06 o
  -4  12   1       60.78       69.42      3.67 o
  -3  12   1      718.80      720.93     12.20 o
  -2  12   1        5.03        4.55      1.89 o
  -1  12   1     1868.24     1966.14     20.63 o
   0  12   1       25.13       36.54      3.96 o
   1  12   1       69.45       81.21      3.80 o
   2  12   1        6.94       10.99      2.05 o
   3  12   1      514.68      528.63      9.60 o
   4  12   1      181.28      179.20      5.79 o
   5  12   1       26.89       28.75      3.63 o
   6  12   1     1213.87     1205.06     28.17 o
   7  12   1       42.18       55.46      5.82 o
   8  12   1      522.68      494.98     16.00 o
   9  12   1       21.92       23.58      7.27 o
  10  12   1        8.64        7.17      6.83 o
  11  12   1       11.15       10.41      8.85 o
  12  12   1       20.29       27.09     11.76 o
 -13  13   1        0.03        8.16      8.43 o
 -12  13   1        1.61        1.89      6.33 o
 -11  13   1        0.44       -2.05      5.93 o
 -10  13   1       43.48       42.44      8.11 o
  -9  13   1        1.24       -1.94      5.39 o
  -8  13   1      102.62      121.53      9.15 o
  -7  13   1      423.29      397.20     22.47 o
  -6  13   1      441.95      449.88     13.79 o
  -5  13   1      352.36      382.88      9.33 o
  -4  13   1       65.73       72.19      4.25 o
  -3  13   1     1775.70     1849.25     23.65 o
  -2  13   1       24.75       25.04      2.72 o
  -1  13   1     1772.93     1905.85     20.53 o
   0  13   1      306.27      340.65      6.79 o
   1  13   1      131.24      145.09      4.92 o
   2  13   1       14.95       24.19      2.76 o
   3  13   1      119.90      108.73      4.50 o
   4  13   1        7.60       10.04      2.60 o
   5  13   1       14.91        6.40      2.85 o
   6  13   1      106.24      109.26      7.00 o
   7  13   1       83.47       84.03      7.84 o
   8  13   1       14.71       12.60      5.28 o
   9  13   1        6.63        6.05      6.45 o
  10  13   1       25.42       32.87      8.47 o
  11  13   1        5.26       14.20      7.97 o
  12  13   1       78.02      101.46     17.16 o
 -13  14   1       14.22       11.51      9.23 o
 -12  14   1       73.64       90.11     10.84 o
 -11  14   1        6.46       13.59      6.90 o
 -10  14   1        7.36        1.18      5.48 o
  -9  14   1       43.21       47.08      7.60 o
  -8  14   1      196.28      204.87     11.40 o
  -7  14   1      103.12       89.51      8.13 o
  -6  14   1      801.84      793.03     19.23 o
  -5  14   1        1.37        0.65      2.88 o
  -4  14   1      316.80      330.35      8.00 o
  -3  14   1      172.03      185.30      6.14 o
  -2  14   1       16.47       13.87      2.37 o
  -1  14   1       55.48       73.02      6.95 o
   0  14   1      178.62      195.42      5.31 o
   1  14   1      355.81      330.47      6.99 o
   2  14   1      465.51      535.13      9.91 o
   3  14   1      135.00      130.37      4.94 o
   4  14   1       54.69       63.00      4.22 o
   5  14   1        5.03       -0.27      3.31 o
   6  14   1       60.43       68.69      6.11 o
   7  14   1      107.45       98.63      8.35 o
   8  14   1      192.76      208.25     11.61 o
   9  14   1        2.25        5.95      5.26 o
  10  14   1        5.11       -2.34      6.55 o
  11  14   1       33.80       39.72      9.75 o
  12  14   1        1.66       -1.94     13.63 o
 -13  15   1        6.17       14.44      9.46 o
 -12  15   1       21.01       26.56      9.02 o
 -11  15   1        4.79        4.22      6.26 o
 -10  15   1        1.01        2.72      5.84 o
  -9  15   1        4.43       -5.61      5.61 o
  -8  15   1        1.99        2.98      4.69 o
  -7  15   1       19.52       15.50      5.33 o
  -6  15   1     1316.92     1274.82     26.04 o
  -5  15   1      102.42       97.65      7.56 o
  -4  15   1       69.74       56.66      3.84 o
  -3  15   1      458.60      466.64      9.63 o
  -2  15   1      200.48      201.27      6.36 o
  -1  15   1      598.46      589.36     11.31 o
   0  15   1       18.23       24.74      2.72 o
   1  15   1        0.87        1.15      1.89 o
   2  15   1       65.80       78.26      4.43 o
   3  15   1      191.14      197.97      6.10 o
   4  15   1       48.93       55.31      4.26 o
   5  15   1      298.30      290.51     10.32 o
   6  15   1       24.33       20.12      5.27 o
   7  15   1      159.42      164.22     10.22 o
   8  15   1       62.82       64.06      9.31 o
   9  15   1        0.71       -0.90      6.33 o
  10  15   1        2.11       -2.34      6.55 o
  11  15   1        0.27        1.10      7.69 o
  12  15   1       10.82       11.22     11.79 o
 -12  16   1        9.55       22.58      9.37 o
 -11  16   1       53.31       69.87      9.98 o
 -10  16   1       12.26       15.35      6.67 o
  -9  16   1        2.20       -1.91      6.97 o
  -8  16   1       40.95       41.20      7.11 o
  -7  16   1       25.21       22.71      5.62 o
  -6  16   1       39.89       45.20      7.13 o
  -5  16   1      437.32      421.12     13.79 o
  -4  16   1       16.58       27.79      3.97 o
  -3  16   1      117.34      114.63      5.46 o
  -2  16   1      442.36      472.38      9.82 o
  -1  16   1      967.12      989.64     14.75 o
   0  16   1       98.01       86.58      4.33 o
   1  16   1      741.39      765.42     11.92 o
   2  16   1        4.88        7.15      2.50 o
   3  16   1       87.93       83.81      4.60 o
   4  16   1        2.03        0.32      2.42 o
   5  16   1      140.66      133.48      8.75 o
   6  16   1       36.44       31.26      5.97 o
   7  16   1        1.73       -2.05      4.51 o
   8  16   1       92.82       87.74      8.92 o
   9  16   1        1.30        2.67      6.16 o
  10  16   1        1.74       -3.88      6.64 o
  11  16   1        3.65       -5.11      9.70 o
 -12  17   1       10.67        0.30      8.22 o
 -11  17   1        9.11        6.82      6.84 o
 -10  17   1        4.20       -1.02      5.98 o
  -9  17   1        0.00       -2.08      5.14 o
  -8  17   1        6.58        7.35      7.77 o
  -7  17   1       23.32       25.33      5.89 o
  -6  17   1       10.35        4.53      5.63 o
  -5  17   1       30.95       28.82      4.88 o
  -4  17   1        0.01       -1.01      2.70 o
  -3  17   1      181.28      164.56      7.15 o
  -2  17   1      161.99      173.78      6.44 o
  -1  17   1       24.67       39.63      3.94 o
   0  17   1       73.27       79.09      4.34 o
   1  17   1      132.00      127.43      5.22 o
   2  17   1        8.35        8.00      2.40 o
   3  17   1        7.31        3.67      2.50 o
   4  17   1       29.15       20.83      4.55 o
   5  17   1       20.59       15.66      4.46 o
   6  17   1       16.06       19.94      5.47 o
   7  17   1       28.14       29.66      6.40 o
   8  17   1        0.39       -5.39      5.39 o
   9  17   1        8.38       11.85      7.14 o
  10  17   1        0.69       -0.12      7.22 o
  11  17   1        0.08       -8.30      8.30 o
 -12  18   1        3.91        1.76      8.19 o
 -11  18   1        4.05        3.49      7.20 o
 -10  18   1        7.08       15.86      6.95 o
  -9  18   1       98.37      129.38     13.13 o
  -8  18   1        9.11       11.87      6.02 o
  -7  18   1       95.40      106.22     13.20 o
  -6  18   1        5.69       -2.57      4.25 o
  -5  18   1      101.21      100.13      6.79 o
  -4  18   1       86.91       82.39      5.59 o
  -3  18   1      297.42      302.73      9.47 o
  -2  18   1       65.30       62.90      5.19 o
  -1  18   1        6.47        6.43      2.36 o
   0  18   1       94.42       87.08      4.69 o
   1  18   1        9.22        4.63      2.81 o
   2  18   1       18.28       21.29      3.81 o
   3  18   1       54.25       46.87      4.90 o
   4  18   1       48.40       45.67      5.10 o
   5  18   1        0.00       -3.81      3.81 o
   6  18   1        2.39        4.01      4.79 o
   7  18   1        2.09       -3.87      4.65 o
   8  18   1        0.03        0.30      5.97 o
   9  18   1        8.59       17.35      8.03 o
  10  18   1        0.30        5.86      7.74 o
  11  18   1       13.17       12.44     11.15 o
 -11  19   1        0.18       -4.85      7.45 o
 -10  19   1       14.25       17.52      6.96 o
  -9  19   1       16.18       12.19      6.62 o
  -8  19   1       15.30        8.10      5.66 o
  -7  19   1      223.85      210.31     12.30 o
  -6  19   1        4.72        6.08      5.00 o
  -5  19   1      332.86      292.67      9.40 o
  -4  19   1      281.75      286.92      9.03 o
  -3  19   1      221.39      234.22      8.96 o
  -2  19   1     1080.13     1042.94     19.75 o
  -1  19   1        9.04        4.02      3.53 o
   0  19   1      700.97      717.28     14.73 o
   1  19   1        1.81       -0.10      3.09 o
   2  19   1       19.31       13.80      3.95 o
   3  19   1      146.69      156.21      7.18 o
   4  19   1        8.32        8.64      3.92 o
   5  19   1       88.00       73.41      7.05 o
   6  19   1        0.03       -0.83      4.60 o
   7  19   1        7.18        2.74      4.99 o
   8  19   1        0.15       -2.72      7.96 o
   9  19   1        0.01       12.09      8.08 o
  10  19   1       12.73        7.93     10.60 o
 -11  20   1        1.51       -7.47      7.47 o
 -10  20   1        0.20       -4.92      6.81 o
  -9  20   1       27.70       21.53     11.90 o
  -8  20   1        0.54        7.36      6.10 o
  -7  20   1      162.03      151.77     11.11 o
  -6  20   1        0.03       -4.27      4.27 o
  -5  20   1        0.80       -0.48      3.39 o
  -4  20   1      406.44      390.28     10.66 o
  -3  20   1       80.30       93.66      8.26 o
  -2  20   1      610.61      581.41     13.64 o
  -1  20   1      412.66      412.57     11.40 o
   0  20   1       30.12       44.29      5.14 o
   1  20   1        5.13        8.59      3.60 o
   2  20   1       27.65       17.89      4.36 o
   3  20   1      117.13      129.82      7.04 o
   4  20   1       24.31       14.63      4.39 o
   5  20   1       17.76       18.06      5.31 o
   6  20   1        0.56       -1.29      4.64 o
   7  20   1        0.57        8.04      6.26 o
   8  20   1       21.15       33.70      9.05 o
   9  20   1       12.01        4.41      7.30 o
  10  20   1       11.78       21.68      9.21 o
 -11  21   1        6.12       22.68      9.42 o
 -10  21   1        3.53        4.29      7.12 o
  -9  21   1        1.81       -2.44      6.04 o
  -8  21   1        5.74       16.20      6.41 o
  -7  21   1       71.91       62.15      8.41 o
  -6  21   1        9.65        5.34      4.84 o
  -5  21   1        1.79        1.24      3.62 o
  -4  21   1      598.68      579.73     13.31 o
  -3  21   1       50.34       47.87      5.66 o
  -2  21   1      383.06      405.66     12.26 o
  -1  21   1       49.85       38.99      8.01 o
   0  21   1        3.78        5.48      5.50 o
   1  21   1       86.86       93.42      6.72 o
   2  21   1      643.24      592.40     14.31 o
   3  21   1        5.64        5.95      3.90 o
   4  21   1       97.46       94.41      7.23 o
   5  21   1        0.50        5.33      4.50 o
   6  21   1       13.17       18.16      6.07 o
   7  21   1        1.35        9.20      6.81 o
   8  21   1        1.95        4.03      6.85 o
   9  21   1        5.99        0.59      7.76 o
  10  21   1        0.88       -6.53     13.18 o
 -10  22   1        1.74        7.93      8.25 o
  -9  22   1        8.84        5.69      6.70 o
  -8  22   1        0.46        0.59      5.90 o
  -7  22   1       14.38       20.77      6.91 o
  -6  22   1        5.22        6.56      5.02 o
  -5  22   1       67.86       69.33      6.09 o
  -4  22   1        8.06       11.53      4.85 o
  -3  22   1      122.26      112.91      7.54 o
  -2  22   1       14.77       14.77      4.43 o
  -1  22   1        0.26       -1.57      3.62 o
   0  22   1       70.95       76.80      6.56 o
   1  22   1      139.98      122.77      8.46 o
   2  22   1       76.34       79.54      6.69 o
   3  22   1      612.57      598.59     13.84 o
   4  22   1        0.23        5.01      3.93 o
   5  22   1      133.20      142.15      9.44 o
   6  22   1       38.42       49.49      9.56 o
   7  22   1        0.22       -0.74      6.36 o
   8  22   1       40.25       49.22     10.03 o
   9  22   1        0.12        0.48      6.98 o
 -10  23   1        0.28       -1.30      8.00 o
  -9  23   1       24.21       19.34      7.96 o
  -8  23   1        4.53        9.04      6.44 o
  -7  23   1        6.06        1.60      4.97 o
  -6  23   1       36.02       28.19      6.14 o
  -5  23   1       33.89       45.87      6.90 o
  -4  23   1        3.88       -2.60      3.98 o
  -3  23   1        1.54       -1.94      3.83 o
  -2  23   1        0.02        0.96      4.51 o
  -1  23   1      133.27      138.54      8.61 o
   0  23   1       48.81       61.04      6.26 o
   1  23   1       13.71        9.50      4.36 o
   2  23   1        1.78       -0.18      3.97 o
   3  23   1       26.64       34.42      5.08 o
   4  23   1       31.52       37.68      5.16 o
   5  23   1       20.90       29.23      6.08 o
   6  23   1        1.29       -3.74      6.13 o
   7  23   1       37.90       44.37     10.11 o
   8  23   1        1.55        6.45      7.63 o
   9  23   1        6.66        5.73      8.22 o
  -9  24   1       34.08       27.47      9.53 o
  -8  24   1       27.65       33.01      9.11 o
  -7  24   1       13.26       18.51      6.48 o
  -6  24   1        6.54       10.96      5.92 o
  -5  24   1        2.92        3.33      4.10 o
  -4  24   1        0.21       -2.32      3.54 o
  -3  24   1        1.17        5.44      4.47 o
  -2  24   1       34.07       30.59      5.17 o
  -1  24   1       51.18       48.50      5.93 o
   0  24   1       21.78       26.17      5.11 o
   1  24   1      186.44      171.33      9.16 o
   2  24   1        8.79       12.74      4.48 o
   3  24   1       16.45        7.59      4.84 o
   4  24   1        3.42        3.38      4.01 o
   5  24   1       22.40       17.65      5.95 o
   6  24   1       63.99       59.32     16.17 o
   7  24   1        4.45       -2.47      7.30 o
   8  24   1       20.06       23.40      9.76 o
  -9  25   1        2.82       -3.14      8.25 o
  -8  25   1        0.03       15.85      7.31 o
  -7  25   1        8.41        5.28      5.95 o
  -6  25   1        0.83       -2.27      5.42 o
  -5  25   1       49.27       45.65      5.80 o
  -4  25   1        5.60        4.73      4.22 o
  -3  25   1        2.70        1.15      4.29 o
  -2  25   1       10.89       10.62      4.80 o
  -1  25   1       38.91       38.32      6.18 o
   0  25   1       19.19       16.39      4.69 o
   1  25   1        5.85       12.48      4.52 o
   2  25   1       14.15       11.60      4.71 o
   3  25   1       23.59       30.31      5.22 o
   4  25   1        8.83       14.80      5.23 o
   5  25   1      171.98      170.96     11.21 o
   6  25   1        4.16       -2.14      5.97 o
   7  25   1        2.40       19.73      9.03 o
   8  25   1        0.14       -0.97     11.05 o
  -8  26   1       63.62       72.21     10.75 o
  -7  26   1        4.65       -2.67      6.11 o
  -6  26   1       72.93       89.91      9.52 o
  -5  26   1       14.72       14.87      5.30 o
  -4  26   1       48.52       49.18      6.06 o
  -3  26   1       47.96       45.45      6.58 o
  -2  26   1        6.55       15.21      5.10 o
  -1  26   1      202.90      253.69     11.18 o
   0  26   1       39.57       34.86      5.79 o
   1  26   1       15.73       18.91      5.13 o
   2  26   1        3.91        5.23      5.58 o
   3  26   1        0.80       -0.55      4.45 o
   4  26   1        0.81        1.14      4.90 o
   5  26   1       25.61       27.26      7.15 o
   6  26   1       36.95       45.74      8.49 o
   7  26   1        9.94       17.30      7.63 o
  -7  27   1        9.97        9.75      8.12 o
  -6  27   1       26.65       35.38      7.68 o
  -5  27   1        7.36        1.60      6.00 o
  -4  27   1        2.09       11.21      4.90 o
  -3  27   1        1.03        0.67      5.33 o
  -2  27   1        1.91        0.74      4.55 o
  -1  27   1       23.93       24.25      5.73 o
   0  27   1        7.87        4.92      4.82 o
   1  27   1       22.50       26.36      5.70 o
   2  27   1        0.00        6.14      5.41 o
   3  27   1       10.77       14.85      5.40 o
   4  27   1        0.30       -1.47      4.59 o
   5  27   1       37.97       29.94      7.00 o
   6  27   1        2.44       10.56      9.49 o
  -6  28   1       34.29       44.73      9.19 o
  -5  28   1        5.11       11.79      6.09 o
  -4  28   1       22.85       19.82      6.17 o
  -3  28   1        0.24       -0.04      4.87 o
  -2  28   1        4.97       -2.93      4.68 o
  -1  28   1       12.45        7.86      5.21 o
   0  28   1       30.16       21.18      6.20 o
   1  28   1        0.11       -1.34      4.99 o
   2  28   1        1.00        3.49      5.36 o
   3  28   1        0.00        6.16      5.10 o
   4  28   1        4.80        0.25      4.99 o
   5  28   1        1.13       -6.10      7.97 o
  -5  29   1        6.11        9.50      6.59 o
  -4  29   1        3.94        8.69      6.66 o
  -3  29   1        1.34        1.10      6.39 o
  -2  29   1        0.12       -5.92      5.92 o
  -1  29   1        4.07       -0.45      5.62 o
   0  29   1        0.08       -3.25      5.39 o
   1  29   1        1.98       -5.28      5.28 o
   2  29   1       14.89       19.39      6.70 o
   3  29   1        1.41        6.05      5.51 o
   4  29   1        2.35       -4.98      6.18 o
  -4  30   1        0.23       -6.02      6.02 o
  -3  30   1        3.33        2.88      7.21 o
  -2  30   1       16.88       25.03     10.13 o
  -1  30   1        3.17        5.60      6.73 o
   0  30   1       18.50       26.40      6.91 o
   1  30   1        1.45        3.15      7.59 o
   2  30   1       21.96       26.33      7.39 o
   3  30   1        0.80        6.22      5.96 o
  -2  31   1        3.55       19.12     16.51 o
  -1  31   1        0.07        1.91      6.60 o
   0  31   1        2.66       -6.40      6.94 o
   1  31   1       10.88       18.89     15.81 o
 -15   0   2        0.06       13.77     10.75 o
 -14   0   2        0.71       -7.04      7.62 o
 -13   0   2       49.06       64.75     12.29 o
 -12   0   2        0.58       -2.23      7.30 o
 -11   0   2        8.92        1.27      6.21 o
 -10   0   2        0.70       -2.77      9.33 o
  -9   0   2       58.94       53.82      7.42 o
  -8   0   2        3.17        4.12      2.73 o
  -7   0   2        0.86       16.18      3.63 o
  -6   0   2      386.00      364.84      9.24 o
  -5   0   2      178.59      191.16      7.16 o
  -4   0   2      272.97      256.91      7.49 o
  -3   0   2        1.92       -1.90      1.90 o
  -2   0   2    38074.12    35267.07    405.06 o
  -1   0   2      873.65      919.84     14.25 o
   0   0   2    26555.43    25212.13    588.42 o
   1   0   2     1359.73     1313.16     19.20 o
   2   0   2     2921.87     2987.98     37.02 o
   3   0   2     1154.31     1166.35     19.89 o
   4   0   2      477.34      429.71     10.85 o
   5   0   2      873.20      838.22     17.94 o
   6   0   2      151.81      161.49      8.15 o
   7   0   2        4.70        3.30      3.97 o
   8   0   2       21.33       18.04      4.92 o
   9   0   2        9.70        7.02      4.70 o
  10   0   2        2.25       -3.21      5.02 o
  11   0   2        0.24       17.84     13.48 o
  12   0   2       12.58       26.85     15.52 o
  13   0   2       30.87       55.04     19.12 o
 -15   1   2        0.51       -1.61      6.29 o
 -14   1   2        7.25        2.31      7.92 o
 -13   1   2        0.07       -5.40      5.40 o
 -12   1   2        0.10       -2.59      5.31 o
 -11   1   2        9.07        8.43      5.21 o
 -10   1   2        8.70        2.35      4.42 o
  -9   1   2        6.71        2.54      2.08 o
  -8   1   2       20.15       26.98      3.27 o
  -7   1   2        0.14       -0.68      1.59 o
  -6   1   2      337.17      398.94      7.40 o
  -5   1   2       37.35       50.22      3.03 o
  -4   1   2        9.74        8.30      1.64 o
  -3   1   2     7293.00     7306.79     64.03 o
  -2   1   2       39.05       34.09      1.37 o
  -1   1   2       28.68       33.51      1.01 o
   0   1   2      738.94      754.33     10.29 o
   1   1   2     1847.88     1932.58     21.21 o
   2   1   2      716.50      741.03      8.63 o
   3   1   2      205.79      169.29      4.50 o
   4   1   2      291.41      358.86      6.98 o
   5   1   2       86.58       81.75      3.99 o
   6   1   2       26.37       29.60      2.91 o
   7   1   2       13.92       14.67      2.69 o
   8   1   2        2.24        0.27      2.93 o
   9   1   2       31.31       27.86      4.39 o
  10   1   2       25.77       35.31      7.31 o
  11   1   2       12.93       16.03      9.01 o
  12   1   2       13.09       19.29     10.88 o
  13   1   2        0.16       -4.44      8.81 o
 -15   2   2        0.25       14.70      7.61 o
 -14   2   2        0.74       -6.08      6.08 o
 -13   2   2       69.08       70.50      9.39 o
 -12   2   2        5.36       -2.05      5.11 o
 -11   2   2       67.17       57.15      7.71 o
 -10   2   2        0.98       -4.05      4.05 o
  -9   2   2       26.05       26.82      4.70 o
  -8   2   2       33.08       26.39      3.04 o
  -7   2   2       28.42       31.20      2.81 o
  -6   2   2       93.88       87.28      3.71 o
  -5   2   2      780.53      794.87     11.62 o
  -4   2   2     1810.08     1857.08     20.73 o
  -3   2   2      531.33      471.51      5.96 o
  -2   2   2      620.85      592.38      6.00 o
  -1   2   2     1715.48     1660.72     14.67 o
   0   2   2     2078.00     2104.87     26.04 o
   1   2   2     3568.75     3517.61     29.66 o
   2   2   2      517.06      540.17      6.50 o
   3   2   2      150.84      177.45      4.01 o
   4   2   2        4.90        1.47      1.44 o
   5   2   2     1083.62     1030.73     13.55 o
   6   2   2      207.14      214.41      5.93 o
   7   2   2        3.44       -0.15      2.04 o
   8   2   2        0.23       -2.16      2.88 o
   9   2   2        3.74        0.74      3.54 o
  10   2   2        7.61       13.34      5.74 o
  11   2   2        0.01       -0.97     11.13 o
  12   2   2        2.59        6.27      9.32 o
  13   2   2       12.40       15.35     10.73 o
 -15   3   2        8.33       10.60      7.69 o
 -14   3   2        5.37        2.38      6.68 o
 -13   3   2        7.88        8.60      6.34 o
 -12   3   2        3.39       -3.14      5.03 o
 -11   3   2       25.59       26.22      6.12 o
 -10   3   2        1.49       -5.62      5.62 o
  -9   3   2        9.42       11.73      3.19 o
  -8   3   2       78.13       79.74      4.45 o
  -7   3   2       34.93       39.18      3.09 o
  -6   3   2       16.54        7.34      2.87 o
  -5   3   2      223.46      225.58      5.61 o
  -4   3   2        4.71        5.32      1.48 o
  -3   3   2      154.64      143.88      3.32 o
  -2   3   2     1303.98     1352.78     10.80 o
  -1   3   2      843.96      818.20      6.71 o
   0   3   2    18976.49    18635.45    142.20 o
   1   3   2       15.85       13.32      1.36 o
   2   3   2      994.96      978.88     11.69 o
   3   3   2       88.48       74.61      3.59 o
   4   3   2      539.70      521.61      8.14 o
   5   3   2        1.00        1.45      1.73 o
   6   3   2       74.57       70.01      3.86 o
   7   3   2       73.93       88.89      4.67 o
   8   3   2        3.69        2.43      3.15 o
   9   3   2       14.71       12.19      4.24 o
  10   3   2       23.66       21.12      6.90 o
  11   3   2        7.84        0.96      8.05 o
  12   3   2       21.55       32.68     11.72 o
  13   3   2        1.23        1.67      9.92 o
 -15   4   2        0.17        4.74      7.14 o
 -14   4   2        9.21        9.97      7.01 o
 -13   4   2       66.08       69.04      9.14 o
 -12   4   2        6.66       -4.88      5.51 o
 -11   4   2       18.75       11.26      5.62 o
 -10   4   2       26.67       36.08      8.14 o
  -9   4   2       92.21       98.41      5.78 o
  -8   4   2      504.11      505.19     10.23 o
  -7   4   2       78.88       76.56      3.99 o
  -6   4   2     4310.67     4465.08     50.50 o
  -5   4   2      188.78      230.80      5.30 o
  -4   4   2     2451.27     2518.03     25.05 o
  -3   4   2      781.03      821.90      9.77 o
  -2   4   2        5.61        1.88      0.92 o
  -1   4   2     8297.41     8116.16     66.15 o
   0   4   2    19782.47    19233.05    145.60 o
   1   4   2     3065.09     3059.49     26.58 o
   2   4   2     2094.31     2241.31     20.62 o
   3   4   2       41.74       48.65      2.67 o
   4   4   2      123.87       91.88      3.52 o
   5   4   2      733.78      773.67     11.33 o
   6   4   2      254.36      269.83      7.93 o
   7   4   2      232.70      222.24      6.63 o
   8   4   2        1.22       -2.40      2.86 o
   9   4   2       41.65       38.38      5.42 o
  10   4   2        0.07        3.09      5.73 o
  11   4   2        3.84        4.23      9.47 o
  12   4   2        4.44       -5.91     17.93 o
  13   4   2        3.71       12.09     23.60 o
 -14   5   2        7.00       15.71      7.28 o
 -13   5   2       76.24       99.47     10.70 o
 -12   5   2       50.65       35.68      7.39 o
 -11   5   2       69.70       80.12      9.52 o
 -10   5   2      892.46      875.14     21.71 o
  -9   5   2      199.21      187.54      8.34 o
  -8   5   2      918.33      932.42     14.47 o
  -7   5   2      349.09      358.37      8.55 o
  -6   5   2       59.61       77.17      3.76 o
  -5   5   2       24.92       24.94      2.40 o
  -4   5   2      560.89      528.90      7.95 o
  -3   5   2       59.72       75.42      2.55 o
  -2   5   2    10478.60    10525.00     85.56 o
  -1   5   2      679.87      631.78      7.70 o
   0   5   2       15.56       10.19      1.34 o
   1   5   2     2930.61     2838.72     26.90 o
   2   5   2        5.87       10.13      1.48 o
   3   5   2      355.04      343.41      6.60 o
   4   5   2     1090.16     1104.38     14.98 o
   5   5   2        2.21        0.83      1.71 o
   6   5   2       63.67       60.05      3.77 o
   7   5   2       63.76       66.99      4.30 o
   8   5   2       12.96        9.80      3.62 o
   9   5   2        0.01       -1.57      3.30 o
  10   5   2        0.57       -0.34      5.19 o
  11   5   2        2.44       -7.46      7.47 o
  12   5   2       36.35       52.37     12.93 o
  13   5   2        3.62       13.03     10.27 o
 -14   6   2        6.91        7.53      7.07 o
 -13   6   2       71.34       85.71     10.06 o
 -12   6   2        7.55        5.74      5.57 o
 -11   6   2      103.20      101.81      9.43 o
 -10   6   2      977.57      992.48     23.54 o
  -9   6   2        0.34        9.98      4.64 o
  -8   6   2      707.97      741.44     13.95 o
  -7   6   2       43.10       39.06      4.69 o
  -6   6   2       45.12       44.49      3.50 o
  -5   6   2      605.76      622.46     10.45 o
  -4   6   2     2402.96     2525.39     27.78 o
  -3   6   2      218.29      204.93      4.14 o
  -2   6   2       83.76       85.35      2.82 o
  -1   6   2      226.86      230.03      4.07 o
   0   6   2        2.44        4.12      1.19 o
   1   6   2      833.67      917.46      9.54 o
   2   6   2        1.24       -0.98      1.24 o
   3   6   2       55.36       58.09      3.05 o
   4   6   2       44.15       53.62      3.32 o
   5   6   2      263.24      260.74      6.44 o
   6   6   2      144.74      156.49      5.44 o
   7   6   2       16.67       18.08      3.14 o
   8   6   2       32.54       21.51      4.47 o
   9   6   2        1.18       -2.01      3.45 o
  10   6   2       26.79       22.00      7.01 o
  11   6   2        0.68        2.57      8.12 o
  12   6   2        0.17       -1.91      8.45 o
 -14   7   2        8.90       14.01      7.31 o
 -13   7   2       89.36       89.63     10.33 o
 -12   7   2       80.94       71.37      8.90 o
 -11   7   2       23.86       17.32      7.47 o
 -10   7   2     1053.53     1095.68     24.99 o
  -9   7   2       51.80       52.26      6.51 o
  -8   7   2     1032.09     1012.15     18.76 o
  -7   7   2      261.33      258.99      8.08 o
  -6   7   2      812.61      904.48     14.26 o
  -5   7   2      160.07      184.18      5.67 o
  -4   7   2     9184.64     9805.54     94.15 o
  -3   7   2     1671.47     1636.63     20.11 o
  -2   7   2     2271.88     2332.76     21.65 o
  -1   7   2     1212.06     1289.69     14.28 o
   0   7   2      150.00      118.40      3.21 o
   1   7   2     1000.38     1015.22     10.60 o
   2   7   2      325.49      371.22      8.04 o
   3   7   2      792.14      830.53     11.30 o
   4   7   2      207.18      204.05      5.79 o
   5   7   2       59.00       69.01      3.77 o
   6   7   2      160.68      161.68      5.65 o
   7   7   2      170.86      165.99      6.81 o
   8   7   2      121.70      107.12      6.99 o
   9   7   2       10.44       13.55      6.64 o
  10   7   2       18.78       25.44      7.44 o
  11   7   2        0.57       -1.86      7.79 o
  12   7   2       62.71       63.25     14.09 o
 -14   8   2        5.61        4.31      7.18 o
 -13   8   2        9.26        4.09      6.47 o
 -12   8   2       10.91       16.61      6.48 o
 -11   8   2       62.23       60.04      8.04 o
 -10   8   2      109.80       95.82      8.86 o
  -9   8   2       42.29       42.35      6.31 o
  -8   8   2       29.01       23.35      4.11 o
  -7   8   2       88.97       94.94      5.19 o
  -6   8   2      174.60      158.93      5.92 o
  -5   8   2     2595.51     2571.21     29.61 o
  -4   8   2      276.14      260.13      6.44 o
  -3   8   2      149.08      177.76      5.11 o
  -2   8   2     2520.04     2541.72     23.69 o
  -1   8   2      207.50      215.40      4.21 o
   0   8   2      139.14      154.12      3.99 o
   1   8   2     1121.37     1198.79     14.00 o
   2   8   2      725.35      795.36     10.76 o
   3   8   2       43.26       51.59      3.03 o
   4   8   2       21.93       29.86      2.91 o
   5   8   2      242.12      200.43      6.39 o
   6   8   2        0.05       -1.26      2.08 o
   7   8   2        5.82        6.48      3.23 o
   8   8   2      380.11      360.79     11.52 o
   9   8   2       14.06        8.02      6.00 o
  10   8   2       94.35      110.37     11.34 o
  11   8   2        2.39       -0.08      8.27 o
  12   8   2       10.02       -8.88      8.88 o
 -14   9   2        8.47        3.67      7.56 o
 -13   9   2       52.88       56.62      9.51 o
 -12   9   2        5.32       10.55      6.02 o
 -11   9   2        0.27       -4.79      5.04 o
 -10   9   2        6.74       -0.72      4.92 o
  -9   9   2       97.71      107.71      8.75 o
  -8   9   2      272.75      284.19      9.60 o
  -7   9   2        9.55        7.08      2.83 o
  -6   9   2       29.93       30.06      3.31 o
  -5   9   2      115.39      119.21      5.01 o
  -4   9   2      172.85      200.51      5.34 o
  -3   9   2      415.21      417.06      6.74 o
  -2   9   2      756.14      838.45     10.21 o
  -1   9   2        1.09       -0.59      1.20 o
   0   9   2      399.47      395.47      6.82 o
   1   9   2     2692.19     2807.16     28.25 o
   2   9   2      787.92      757.98     10.72 o
   3   9   2      215.95      257.03      5.99 o
   4   9   2      441.42      406.92      8.66 o
   5   9   2      110.98      123.08      7.13 o
   6   9   2      222.49      205.54      6.53 o
   7   9   2      937.31      938.74     18.06 o
   8   9   2        4.60        7.01      3.86 o
   9   9   2       48.87       52.29      8.51 o
  10   9   2       65.93       87.73     10.65 o
  11   9   2        7.98        2.54      8.51 o
  12   9   2       27.95       32.51     13.37 o
 -14  10   2        7.68       14.46      7.72 o
 -13  10   2        0.41       -1.79      6.06 o
 -12  10   2        5.16       -5.40      5.40 o
 -11  10   2       12.83        3.47      5.50 o
 -10  10   2        0.01        0.86      5.16 o
  -9  10   2       34.66       39.60      6.99 o
  -8  10   2       39.58       28.75      5.25 o
  -7  10   2      298.05      298.40      8.57 o
  -6  10   2      816.65      880.45     18.34 o
  -5  10   2      894.59      940.24     14.68 o
  -4  10   2     1375.30     1480.39     17.99 o
  -3  10   2        6.32        9.93      1.78 o
  -2  10   2     1844.29     2041.53     20.48 o
  -1  10   2      119.84      131.33      3.74 o
   0  10   2     1628.39     1754.98     19.45 o
   1  10   2      568.99      527.99      8.54 o
   2  10   2      477.52      492.57      8.38 o
   3  10   2       55.45       53.75      3.32 o
   4  10   2      684.79      733.45     12.48 o
   5  10   2       92.85       97.84      5.07 o
   6  10   2        0.02        0.45      2.64 o
   7  10   2      173.61      182.95      8.51 o
   8  10   2      250.59      230.74      9.77 o
   9  10   2       94.33       90.25     10.37 o
  10  10   2      125.12      125.48     12.16 o
  11  10   2        9.75       15.59     11.57 o
  12  10   2        0.06       -8.26      8.88 o
 -14  11   2        4.71       18.12      7.93 o
 -13  11   2        2.15       -3.76      6.87 o
 -12  11   2        1.35        0.26      6.27 o
 -11  11   2        0.41       -4.83      4.83 o
 -10  11   2        0.14       -4.72      4.72 o
  -9  11   2      140.15      151.10      9.99 o
  -8  11   2        0.02       -3.29      3.29 o
  -7  11   2        4.89        1.12      2.91 o
  -6  11   2      243.83      231.51     10.09 o
  -5  11   2       69.73       61.65      4.18 o
  -4  11   2        2.25        1.22      1.84 o
  -3  11   2       38.18       43.53      2.73 o
  -2  11   2      129.32      135.01      4.02 o
  -1  11   2      330.48      356.86      6.39 o
   0  11   2      625.83      678.30     10.20 o
   1  11   2     1158.22     1146.39     14.68 o
   2  11   2      922.03      959.30     12.41 o
   3  11   2       52.64       50.27      3.40 o
   4  11   2       29.21       29.82      3.17 o
   5  11   2       12.69       15.79      3.13 o
   6  11   2        2.36        1.04      2.78 o
   7  11   2      151.53      149.85     10.34 o
   8  11   2        1.24        3.05      5.89 o
   9  11   2       23.01       29.97     13.72 o
  10  11   2        4.49        8.15      9.27 o
  11  11   2       93.94       91.06     27.35 o
  12  11   2        0.13        0.23     10.05 o
 -14  12   2        0.49       -0.06      7.09 o
 -13  12   2       24.11       20.11      8.08 o
 -12  12   2        0.00        0.51      6.69 o
 -11  12   2        1.44        0.65      5.35 o
 -10  12   2      116.77      124.95     10.28 o
  -9  12   2        1.45       -5.06      5.06 o
  -8  12   2      113.56      131.32      9.09 o
  -7  12   2       38.75       36.78      4.69 o
  -6  12   2       17.79       16.37      3.14 o
  -5  12   2     1107.44     1039.27     16.35 o
  -4  12   2       11.86       11.97      2.42 o
  -3  12   2        0.14       -0.15      1.60 o
  -2  12   2      377.21      422.27      7.73 o
  -1  12   2        8.44       12.32      1.97 o
   0  12   2       83.85       66.40      3.60 o
   1  12   2       60.80       65.80      3.54 o
   2  12   2       18.05       21.30      2.64 o
   3  12   2      159.80      155.79      5.28 o
   4  12   2       83.35       91.79      4.60 o
   5  12   2      698.73      679.91     12.99 o
   6  12   2      677.81      671.94     13.54 o
   7  12   2      127.03      131.92      7.66 o
   8  12   2        3.72        0.60      4.96 o
   9  12   2       14.16       13.97      7.20 o
  10  12   2        5.54       26.17     10.35 o
  11  12   2        5.72        6.70      9.80 o
  12  12   2       12.93        7.47     11.74 o
 -13  13   2        0.00       -6.58      6.58 o
 -12  13   2       27.13       29.04      7.95 o
 -11  13   2       10.52        4.58      5.97 o
 -10  13   2      124.89      145.97     10.95 o
  -9  13   2       21.09       25.95      6.23 o
  -8  13   2       37.89       28.53      6.00 o
  -7  13   2       10.25        9.91      4.36 o
  -6  13   2       15.90       13.90      3.25 o
  -5  13   2      122.12      121.95      5.75 o
  -4  13   2      244.87      231.15      5.64 o
  -3  13   2      312.30      284.34      6.48 o
  -2  13   2      213.29      213.32      5.36 o
  -1  13   2       83.02       76.07      3.52 o
   0  13   2      192.78      177.38      4.97 o
   1  13   2       12.24       13.25      2.28 o
   2  13   2       16.05       12.29      2.23 o
   3  13   2       86.27       80.20      4.82 o
   4  13   2        5.28        2.79      3.33 o
   5  13   2      121.49      134.11      6.26 o
   6  13   2       11.66        7.84      3.40 o
   7  13   2        5.89        9.56      5.09 o
   8  13   2       27.32       26.56      7.25 o
   9  13   2       19.71        8.55      6.83 o
  10  13   2       64.05       44.57     12.19 o
  11  13   2        0.37       -3.12      9.63 o
 -13  14   2       21.21       29.11      8.65 o
 -12  14   2       22.62       26.33      7.92 o
 -11  14   2        2.48       -0.07      7.63 o
 -10  14   2      148.70      161.24     11.74 o
  -9  14   2        4.12        1.14      4.87 o
  -8  14   2       67.79       68.32      7.94 o
  -7  14   2       69.20       63.37      6.99 o
  -6  14   2      307.49      325.69     10.37 o
  -5  14   2      400.24      380.03     10.79 o
  -4  14   2        0.51       -0.73      1.86 o
  -3  14   2       13.09       13.32      2.44 o
  -2  14   2       80.80       90.78      3.98 o
  -1  14   2       28.07       31.74      2.78 o
   0  14   2      302.74      312.02      6.71 o
   1  14   2       42.30       40.70      3.36 o
   2  14   2       50.01       57.21      3.67 o
   3  14   2      216.31      241.57      6.88 o
   4  14   2       83.45       72.93      4.58 o
   5  14   2       67.69       82.02      5.46 o
   6  14   2       73.50       82.11      7.81 o
   7  14   2        5.03        1.66      4.93 o
   8  14   2        0.08       -5.09      5.09 o
   9  14   2        2.20        0.83      6.38 o
  10  14   2        8.18        4.35      9.14 o
  11  14   2       35.43       51.09     13.37 o
 -13  15   2        0.06       -3.57      6.53 o
 -12  15   2        4.44        4.40      6.87 o
 -11  15   2        3.40        5.44      6.15 o
 -10  15   2        3.15       12.32      5.96 o
  -9  15   2        1.40        5.29      5.47 o
  -8  15   2        0.17       -3.35      4.67 o
  -7  15   2      183.22      178.30     10.28 o
  -6  15   2      146.72      131.60      8.72 o
  -5  15   2      104.32      105.12      5.42 o
  -4  15   2        0.08       -0.28      2.01 o
  -3  15   2      109.97       94.27      4.36 o
  -2  15   2        2.91       -0.11      1.73 o
  -1  15   2      159.45      172.93      5.30 o
   0  15   2       61.61       67.41      3.76 o
   1  15   2      425.89      459.45      9.34 o
   2  15   2        1.89        5.60      2.25 o
   3  15   2       16.82       16.09      2.81 o
   4  15   2       79.17       79.74      4.89 o
   5  15   2        3.07       -3.55      3.55 o
   6  15   2        0.00       -3.48      4.09 o
   7  15   2       55.49       67.20      9.09 o
   8  15   2        7.51        0.26      6.16 o
   9  15   2        6.04        6.99      7.13 o
  10  15   2        8.63       -4.63      8.64 o
  11  15   2        8.93       -3.34      9.44 o
 -13  16   2        0.73       -2.31      6.97 o
 -12  16   2        0.04        2.18      6.37 o
 -11  16   2        1.04       -5.59      5.59 o
 -10  16   2        9.93        1.77      6.00 o
  -9  16   2       25.83       17.03      6.60 o
  -8  16   2        7.09       13.63      5.52 o
  -7  16   2      225.56      202.40     11.04 o
  -6  16   2       10.54        2.46      4.56 o
  -5  16   2      381.70      375.68     10.65 o
  -4  16   2        7.11        6.03      2.42 o
  -3  16   2        0.04       -0.67      2.13 o
  -2  16   2      149.50      157.28      5.35 o
  -1  16   2      314.23      318.57      7.31 o
   0  16   2       11.13        7.51      2.24 o
   1  16   2       71.39       85.38      4.36 o
   2  16   2       99.90      113.98      5.37 o
   3  16   2        0.02       -2.01      2.01 o
   4  16   2       90.32       84.45      5.19 o
   5  16   2      149.14      156.99      8.13 o
   6  16   2       18.37       19.03      6.87 o
   7  16   2       36.94       40.46      7.75 o
   8  16   2       16.18       17.88      6.99 o
   9  16   2        3.55       -4.35      6.26 o
  10  16   2        2.96       -4.65     11.60 o
  11  16   2       45.78       51.83     21.13 o
 -12  17   2        2.92       -5.56      6.76 o
 -11  17   2        4.87       10.12      6.99 o
 -10  17   2        0.88        2.24      5.70 o
  -9  17   2        1.33        3.21      5.53 o
  -8  17   2        6.22        9.12      5.72 o
  -7  17   2      127.60       95.19     12.19 o
  -6  17   2      120.10      129.87      9.27 o
  -5  17   2       34.49       30.30      5.39 o
  -4  17   2      375.13      412.09     10.62 o
  -3  17   2       17.91       20.83      3.05 o
  -2  17   2       57.29       58.11      3.99 o
  -1  17   2      432.86      405.64     11.20 o
   0  17   2      122.58      131.03      5.35 o
   1  17   2       10.11        5.34      3.02 o
   2  17   2      114.30      112.54      5.53 o
   3  17   2       17.02       14.24      3.03 o
   4  17   2       90.61      100.23      6.81 o
   5  17   2       42.47       45.66      6.18 o
   6  17   2        0.30        3.92      6.12 o
   7  17   2       28.84       46.25     12.60 o
   8  17   2        0.98       -1.69      5.97 o
   9  17   2       14.28       13.95      7.83 o
  10  17   2        0.41        3.68      9.65 o
 -12  18   2        0.72        8.72      7.52 o
 -11  18   2        1.46        5.01      7.84 o
 -10  18   2       52.72       77.84      9.47 o
  -9  18   2      149.38      164.55     12.81 o
  -8  18   2      149.44      124.37     10.36 o
  -7  18   2        0.04        1.53      4.70 o
  -6  18   2       35.73       31.68      5.62 o
  -5  18   2       47.48       50.63      5.62 o
  -4  18   2       38.44       39.36      4.77 o
  -3  18   2      983.43      933.17     16.79 o
  -2  18   2      840.19      863.65     13.53 o
  -1  18   2      197.02      192.20      6.37 o
   0  18   2      317.99      313.15      7.80 o
   1  18   2        0.01        1.45      2.33 o
   2  18   2      112.15      124.43      5.97 o
   3  18   2      103.10       76.42      5.92 o
   4  18   2       99.57      100.57      7.37 o
   5  18   2       59.01       63.72      6.45 o
   6  18   2       59.18       73.17      9.64 o
   7  18   2        0.71       -5.42      5.42 o
   8  18   2       33.42       26.20      8.02 o
   9  18   2       10.42       12.05      7.78 o
  10  18   2        0.56       -8.44      9.01 o
 -12  19   2        4.76        1.07      7.21 o
 -11  19   2        0.75        8.76      6.55 o
 -10  19   2       37.52       46.59      8.72 o
  -9  19   2       29.94       32.62      7.49 o
  -8  19   2       19.30       32.60      7.19 o
  -7  19   2        7.03        7.96      5.40 o
  -6  19   2        2.25        2.06      4.07 o
  -5  19   2       13.42       10.73      3.67 o
  -4  19   2        1.16        6.33      3.50 o
  -3  19   2      799.74      806.02     15.86 o
  -2  19   2      101.25      111.04      6.58 o
  -1  19   2       45.34       37.57      4.63 o
   0  19   2        0.96        0.10      3.05 o
   1  19   2       61.07       70.11      5.60 o
   2  19   2       45.43       50.31      5.21 o
   3  19   2       34.53       22.45      4.41 o
   4  19   2       30.59       20.61      4.84 o
   5  19   2        0.95       -4.40      4.40 o
   6  19   2        1.36       -0.70      5.25 o
   7  19   2        7.14       -2.31      6.06 o
   8  19   2        7.63        0.76      6.89 o
   9  19   2       17.80       17.19     18.16 o
  10  19   2        0.02        5.71     10.46 o
 -11  20   2        0.72        4.95      7.30 o
 -10  20   2       47.45       45.11      8.68 o
  -9  20   2        0.27        5.88      5.99 o
  -8  20   2        0.24        2.64      5.61 o
  -7  20   2       31.49       33.53      6.08 o
  -6  20   2       70.22       60.12      6.82 o
  -5  20   2        1.67       -1.36      3.20 o
  -4  20   2        5.13        5.13      3.74 o
  -3  20   2      235.61      209.86     13.11 o
  -2  20   2      521.97      504.31     12.48 o
  -1  20   2        1.49       -3.23      3.23 o
   0  20   2      341.48      331.19     10.19 o
   1  20   2      169.87      145.38      7.53 o
   2  20   2       27.68       19.46      4.30 o
   3  20   2      277.85      227.17      9.33 o
   4  20   2        0.33       -3.52      3.52 o
   5  20   2       32.14       19.45      5.88 o
   6  20   2        5.46       12.88      6.72 o
   7  20   2        3.06       13.28      7.04 o
   8  20   2       13.99       18.01      8.03 o
   9  20   2        1.99       -7.95      7.95 o
 -11  21   2        0.04       11.58      7.59 o
 -10  21   2       19.93       31.12      8.14 o
  -9  21   2        1.24        0.31      6.04 o
  -8  21   2        6.25        7.08      6.61 o
  -7  21   2        4.64        7.25      5.03 o
  -6  21   2       11.10        2.72      4.57 o
  -5  21   2       76.06       72.00      6.34 o
  -4  21   2       49.89       35.79      6.11 o
  -3  21   2      206.61      204.56      8.72 o
  -2  21   2       49.34       51.04      5.41 o
  -1  21   2      146.26      142.00      7.59 o
   0  21   2       27.72       33.95      5.27 o
   1  21   2       65.82       71.24      7.28 o
   2  21   2       27.60       22.81      6.46 o
   3  21   2       61.44       65.45      5.78 o
   4  21   2       52.95       57.54      7.67 o
   5  21   2       51.32       50.51      7.62 o
   6  21   2       10.38       10.97      6.81 o
   7  21   2       47.74       51.93      9.96 o
   8  21   2        5.43       10.13      7.62 o
   9  21   2       73.43       87.35     15.90 o
 -10  22   2        0.04        1.84      7.57 o
  -9  22   2        2.71       11.55      7.09 o
  -8  22   2        1.03        1.99      5.15 o
  -7  22   2       61.33       52.52      7.53 o
  -6  22   2        4.90        5.79      4.88 o
  -5  22   2       26.99       37.27      5.02 o
  -4  22   2       26.85       29.36      4.90 o
  -3  22   2        0.34       -2.45      3.61 o
  -2  22   2       56.95       72.78      6.32 o
  -1  22   2      208.56      217.61      9.10 o
   0  22   2       30.51       28.02      4.92 o
   1  22   2       68.78       67.16      6.23 o
   2  22   2       54.39       45.63      5.77 o
   3  22   2       45.09       37.17      5.49 o
   4  22   2        6.74        6.42      5.44 o
   5  22   2        2.14        4.07      5.41 o
   6  22   2        0.28        8.92      7.64 o
   7  22   2        6.56        2.37      6.86 o
   8  22   2        0.02       -1.12     17.73 o
 -10  23   2       37.71       38.39     13.99 o
  -9  23   2        0.74       -0.38      8.27 o
  -8  23   2        7.81        9.91      5.91 o
  -7  23   2        0.62       -0.01      5.08 o
  -6  23   2       13.72        7.09      5.53 o
  -5  23   2       33.82       27.55      5.03 o
  -4  23   2        4.12        7.70      4.14 o
  -3  23   2        1.71        1.61      4.51 o
  -2  23   2        0.15        4.12      3.91 o
  -1  23   2       23.91       26.39      4.79 o
   0  23   2       47.29       36.15      5.37 o
   1  23   2       79.81       80.49      6.79 o
   2  23   2       22.31       20.31      5.51 o
   3  23   2       30.73       35.48      5.58 o
   4  23   2       61.66       53.26      7.10 o
   5  23   2        2.51        6.44      5.91 o
   6  23   2        1.36        0.14      6.34 o
   7  23   2        0.01        6.66      8.90 o
   8  23   2        6.79       10.12     10.11 o
  -9  24   2        0.73       -0.59      6.63 o
  -8  24   2       24.81       39.02      7.31 o
  -7  24   2       12.55       10.83      5.99 o
  -6  24   2       11.34       18.29      6.12 o
  -5  24   2        4.56        4.42      4.61 o
  -4  24   2       18.34       26.23      4.96 o
  -3  24   2       10.38        2.44      4.06 o
  -2  24   2        9.89       15.66      4.67 o
  -1  24   2       17.69       15.61      4.99 o
   0  24   2        8.71       15.80      4.57 o
   1  24   2        3.14        0.98      5.20 o
   2  24   2       17.19       28.62      5.78 o
   3  24   2        2.18       -4.19      4.19 o
   4  24   2       52.49       54.68      7.33 o
   5  24   2       22.90       29.04      7.44 o
   6  24   2        0.12        2.92      6.75 o
   7  24   2        7.64       12.52      7.62 o
  -9  25   2        0.01        2.73      6.88 o
  -8  25   2        0.11        2.56      6.02 o
  -7  25   2       10.65       10.18      6.20 o
  -6  25   2        0.41       -4.91      4.91 o
  -5  25   2        3.52        4.17      4.48 o
  -4  25   2        0.10        1.99      4.89 o
  -3  25   2        0.00       -3.68      3.96 o
  -2  25   2       62.75       70.30      6.67 o
  -1  25   2       22.83       28.76      5.21 o
   0  25   2       15.58       13.54      5.26 o
   1  25   2       13.18        9.92      5.01 o
   2  25   2       19.93       24.29      6.00 o
   3  25   2       30.22       27.04      5.80 o
   4  25   2       32.73       24.68      6.47 o
   5  25   2       21.07       13.82      5.97 o
   6  25   2        5.55       24.18      8.37 o
   7  25   2        1.76        0.26      7.59 o
  -8  26   2        0.23        3.96      7.48 o
  -7  26   2        0.99        1.04      6.86 o
  -6  26   2        0.12       -1.53      6.11 o
  -5  26   2       54.97       83.65      9.30 o
  -4  26   2       42.04       40.52      7.13 o
  -3  26   2       14.78        8.29      6.36 o
  -2  26   2        7.44        5.47      4.87 o
  -1  26   2        2.63        0.87      4.39 o
   0  26   2        9.68       11.85      5.25 o
   1  26   2        1.22        2.64      5.99 o
   2  26   2        7.11        6.73      5.14 o
   3  26   2       20.53       27.71      5.89 o
   4  26   2        6.61        2.21      5.99 o
   5  26   2       57.63       68.90      9.37 o
   6  26   2        4.28       12.22      6.91 o
  -7  27   2       15.99       24.02      9.04 o
  -6  27   2       36.60       38.21      9.04 o
  -5  27   2        2.76       -1.37      5.52 o
  -4  27   2       39.69       34.45      7.99 o
  -3  27   2        5.67        3.55      7.09 o
  -2  27   2        4.15       -5.49      5.49 o
  -1  27   2        8.89       12.39      5.48 o
   0  27   2        2.21        1.20      5.10 o
   1  27   2       14.73       19.92      6.13 o
   2  27   2       11.08        5.70      5.42 o
   3  27   2        6.91       13.16      5.60 o
   4  27   2       12.93        8.31      5.93 o
   5  27   2        4.04        0.28      5.70 o
  -6  28   2        8.70       12.28      7.58 o
  -5  28   2        1.70        6.89      6.39 o
  -4  28   2        7.24        6.85      6.80 o
  -3  28   2        0.28       -2.89      6.22 o
  -2  28   2        0.10        1.27      6.30 o
  -1  28   2        0.41       -2.96      5.90 o
   0  28   2        6.56        2.24      6.01 o
   1  28   2        7.32       -1.84      5.36 o
   2  28   2        4.22       -1.57      5.07 o
   3  28   2        5.93       15.53      5.77 o
   4  28   2       17.94       11.61      8.42 o
   5  28   2        7.40       14.12     14.94 o
  -5  29   2        2.45        3.58      6.77 o
  -4  29   2        1.17        1.28      6.34 o
  -3  29   2        3.85        3.14      7.06 o
  -2  29   2        1.52        8.79      7.26 o
  -1  29   2       38.61       48.35      9.92 o
   0  29   2        9.06       23.93      7.52 o
   1  29   2       19.52       22.77      7.82 o
   2  29   2       12.47       13.84      6.26 o
   3  29   2        1.97       12.36      5.74 o
  -4  30   2        5.88        4.62      6.61 o
  -3  30   2       21.59       20.34     10.76 o
  -2  30   2       28.70       29.24      8.69 o
  -1  30   2       16.47       30.30      9.92 o
   0  30   2        0.30       -6.47      6.47 o
   1  30   2        0.65        3.94      7.19 o
   2  30   2        0.14        3.79      6.53 o
 -15   1   3        1.21        0.04      7.13 o
 -14   1   3        3.04       -5.65      5.65 o
 -13   1   3        3.80        0.68      5.29 o
 -12   1   3       82.34       66.00      8.22 o
 -11   1   3       15.02       14.56      6.67 o
 -10   1   3       56.65       60.44      5.08 o
  -9   1   3       16.99       14.50      3.26 o
  -8   1   3        1.60        3.63      2.39 o
  -7   1   3       15.42       18.34      2.82 o
  -6   1   3        4.34        0.54      1.64 o
  -5   1   3      132.94      131.84      4.16 o
  -4   1   3       26.44       25.46      2.02 o
  -3   1   3     3935.28     3970.66     32.88 o
  -2   1   3      957.22      951.51      8.05 o
  -1   1   3      452.16      495.72      6.75 o
   0   1   3     2559.31     2523.31     35.85 o
   1   1   3     1007.40     1057.68     12.62 o
   2   1   3      412.78      432.93      6.50 o
   3   1   3       14.89       20.93      1.89 o
   4   1   3       57.21       49.23      2.97 o
   5   1   3       15.20       15.43      2.46 o
   6   1   3       47.39       45.29      3.44 o
   7   1   3      176.00      184.63      7.09 o
   8   1   3      104.64       86.10      8.66 o
   9   1   3        6.86        5.23      4.19 o
  10   1   3      134.25      134.78     10.13 o
  11   1   3        8.90        9.61      8.97 o
  12   1   3        0.47       11.01     10.21 o
 -15   2   3        8.47       14.32      7.77 o
 -14   2   3        9.28        4.91      8.83 o
 -13   2   3        0.37       -3.98      5.31 o
 -12   2   3       14.82        4.35      6.53 o
 -11   2   3       15.26       13.76      5.32 o
 -10   2   3       10.03       15.99      4.04 o
  -9   2   3       98.32      108.22      6.58 o
  -8   2   3      159.83      141.37      5.78 o
  -7   2   3        0.41       -0.41      1.95 o
  -6   2   3       92.22       80.17      5.03 o
  -5   2   3        0.00        0.53      1.46 o
  -4   2   3      442.06      435.85      6.49 o
  -3   2   3      814.90      800.85      7.68 o
  -2   2   3      715.61      702.75      6.39 o
  -1   2   3     3582.77     3714.42     44.38 o
   0   2   3      831.07      889.69     11.28 o
   1   2   3      176.20      189.03      3.11 o
   2   2   3      367.79      362.88      5.39 o
   3   2   3      104.91      126.54      3.92 o
   4   2   3      625.42      660.11      9.51 o
   5   2   3       72.41       70.17      3.52 o
   6   2   3        9.50       14.07      2.58 o
   7   2   3       44.31       37.64      3.66 o
   8   2   3       13.21       13.74      4.54 o
   9   2   3       79.95       83.01      9.18 o
  10   2   3       77.45       84.25      9.96 o
  11   2   3        1.96        0.59      8.57 o
  12   2   3       75.90       80.99     14.66 o
 -15   3   3        3.14        0.73      6.89 o
 -14   3   3        0.30        7.28      8.06 o
 -13   3   3        0.04       -3.51      5.16 o
 -12   3   3        0.91        2.94      5.13 o
 -11   3   3       71.48       80.18      8.43 o
 -10   3   3       22.48       38.21      5.05 o
  -9   3   3      185.29      181.53      7.21 o
  -8   3   3      169.37      168.13      7.36 o
  -7   3   3       86.62       82.55      4.30 o
  -6   3   3      680.64      691.79     11.22 o
  -5   3   3     1103.83     1026.48     12.68 o
  -4   3   3        0.91        1.16      1.22 o
  -3   3   3       11.00        9.34      1.18 o
  -2   3   3     6726.48     6706.58     49.42 o
  -1   3   3      650.09      640.74      8.85 o
   0   3   3     2657.63     2717.34     25.16 o
   1   3   3     1043.39      976.58     10.67 o
   2   3   3      369.09      445.97      6.12 o
   3   3   3      401.26      442.87      7.60 o
   4   3   3       49.85       58.87      2.97 o
   5   3   3       92.08      108.87      4.19 o
   6   3   3      298.79      298.71      7.20 o
   7   3   3      391.92      373.47      8.71 o
   8   3   3       15.98       14.87      5.75 o
   9   3   3       15.80       19.68      6.23 o
  10   3   3       35.96       40.91      7.78 o
  11   3   3       26.32       30.99     10.66 o
  12   3   3        0.12       12.25     10.10 o
 -15   4   3       30.75       35.51      8.83 o
 -14   4   3       85.68       99.41     10.95 o
 -13   4   3        7.21       14.78      6.32 o
 -12   4   3       14.15        2.19      4.97 o
 -11   4   3      264.40      257.85     12.73 o
 -10   4   3       68.02       77.21      6.87 o
  -9   4   3     1041.65     1021.37     17.32 o
  -8   4   3       43.68       45.63      4.01 o
  -7   4   3      162.17      179.58      5.91 o
  -6   4   3        8.11       23.01      2.76 o
  -5   4   3       34.11       30.62      2.42 o
  -4   4   3      171.40      163.09      4.36 o
  -3   4   3      273.36      260.91      4.43 o
  -2   4   3      733.08      722.63      6.88 o
  -1   4   3     1821.96     1793.25     16.21 o
   0   4   3     3283.52     3375.69     30.97 o
   1   4   3      745.27      768.93      8.09 o
   2   4   3      128.15      131.69      3.28 o
   3   4   3       15.76       19.71      2.84 o
   4   4   3       80.28       76.58      3.35 o
   5   4   3       46.70       63.27      3.62 o
   6   4   3      230.83      232.51      8.56 o
   7   4   3       15.66       16.46      3.19 o
   8   4   3       19.39       11.62      5.39 o
   9   4   3       22.64       27.04      6.76 o
  10   4   3       27.71       17.01      9.39 o
  11   4   3       64.03       68.65     12.92 o
  12   4   3       12.68        4.72      9.63 o
 -15   5   3        6.68        6.82      8.56 o
 -14   5   3       17.95       14.13      7.38 o
 -13   5   3       14.26       24.84      7.96 o
 -12   5   3       26.75       30.31      6.97 o
 -11   5   3       39.66       29.57      6.95 o
 -10   5   3       59.38       66.39      7.29 o
  -9   5   3      816.15      812.01     15.23 o
  -8   5   3      123.89      145.34      7.10 o
  -7   5   3      233.50      221.41      6.62 o
  -6   5   3      301.73      355.29      7.20 o
  -5   5   3     2273.62     2414.65     25.03 o
  -4   5   3     3090.75     3244.32     31.21 o
  -3   5   3     5667.11     6024.36     45.20 o
  -2   5   3     1227.31     1199.86     11.94 o
  -1   5   3     4088.68     4227.02     35.88 o
   0   5   3     1977.34     2022.10     18.51 o
   1   5   3     6627.66     6915.06     57.44 o
   2   5   3      234.75      234.97      4.37 o
   3   5   3      147.18      145.35      4.84 o
   4   5   3      717.84      740.55     11.46 o
   5   5   3      135.03      127.08      4.62 o
   6   5   3      216.34      223.73      6.45 o
   7   5   3      181.70      179.69      6.37 o
   8   5   3        5.90        3.06      4.22 o
   9   5   3       79.09       86.97     16.93 o
  10   5   3       45.59       47.44     11.35 o
  11   5   3        5.42        5.56     20.63 o
  12   5   3        0.13       -8.22      8.22 o
 -15   6   3       15.65       30.51      8.72 o
 -14   6   3      113.30      143.91     12.93 o
 -13   6   3       58.12       60.68      9.08 o
 -12   6   3       92.76      120.18     15.55 o
 -11   6   3      327.89      314.48     13.85 o
 -10   6   3        0.45       -2.91      4.07 o
  -9   6   3      720.71      662.49     13.71 o
  -8   6   3      299.51      301.36      8.37 o
  -7   6   3      673.39      689.81     11.32 o
  -6   6   3       19.44       13.35      2.17 o
  -5   6   3     1122.95     1251.93     15.21 o
  -4   6   3     2248.68     2305.07     21.69 o
  -3   6   3     3086.64     3090.70     29.71 o
  -2   6   3      754.50      830.81     10.36 o
  -1   6   3       63.65       70.85      2.21 o
   0   6   3     1777.94     2079.95     18.02 o
   1   6   3     2002.94     2083.14     19.43 o
   2   6   3        2.26        4.26      1.37 o
   3   6   3       55.84       52.35      2.93 o
   4   6   3       47.55       32.92      3.79 o
   5   6   3      122.15      121.69      4.63 o
   6   6   3      499.52      467.10      9.39 o
   7   6   3       16.05       25.14      3.76 o
   8   6   3      373.23      355.67     12.97 o
   9   6   3       27.06       19.93      6.54 o
  10   6   3        8.52       -2.03      8.02 o
  11   6   3      126.72      127.68     16.60 o
  12   6   3        6.17        5.15      9.66 o
 -15   7   3       37.70       39.25      9.38 o
 -14   7   3        8.58       -1.61      6.62 o
 -13   7   3       44.74       44.40     10.10 o
 -12   7   3      105.53      116.63     10.30 o
 -11   7   3      485.98      467.31     16.45 o
 -10   7   3        9.04       -0.11      4.39 o
  -9   7   3        8.84        9.52      3.80 o
  -8   7   3      146.17      138.52      9.80 o
  -7   7   3      476.83      527.79     13.66 o
  -6   7   3      206.09      227.20      6.51 o
  -5   7   3     1423.78     1505.16     19.22 o
  -4   7   3       28.11       41.26      3.19 o
  -3   7   3     1051.20     1089.20     13.06 o
  -2   7   3     1188.73     1254.19     15.06 o
  -1   7   3      234.24      239.24      4.26 o
   0   7   3       24.73       18.37      1.63 o
   1   7   3       46.23       67.60      2.58 o
   2   7   3     1870.20     1819.87     19.78 o
   3   7   3       81.95       78.26      3.58 o
   4   7   3      234.01      236.83      6.30 o
   5   7   3        4.34        3.90      2.06 o
   6   7   3       15.45       13.46      2.91 o
   7   7   3       15.89       18.83      5.34 o
   8   7   3      136.44      153.59      9.41 o
   9   7   3       67.41       72.98      9.13 o
  10   7   3       25.38       14.32      8.87 o
  11   7   3        3.04        1.67      8.02 o
  12   7   3        0.01       -8.24      8.24 o
 -14   8   3       21.09       22.88      8.05 o
 -13   8   3       39.56       49.64      8.62 o
 -12   8   3       42.41       37.94      7.34 o
 -11   8   3        0.63       -0.03      5.24 o
 -10   8   3       58.69       45.13      6.86 o
  -9   8   3       64.80       65.64      5.96 o
  -8   8   3      367.35      384.37      9.85 o
  -7   8   3      841.47      858.99     14.60 o
  -6   8   3      700.05      755.97     12.80 o
  -5   8   3      367.03      357.86     10.32 o
  -4   8   3      599.79      714.97      8.80 o
  -3   8   3     1337.76     1494.30     16.94 o
  -2   8   3      264.63      274.58      5.05 o
  -1   8   3       32.00       34.71      2.31 o
   0   8   3     1969.78     1982.94     25.72 o
   1   8   3     1342.07     1431.34     17.28 o
   2   8   3      108.91      125.05      4.42 o
   3   8   3      899.46      969.45     12.97 o
   4   8   3      369.67      353.96      7.86 o
   5   8   3        5.79        8.84      2.53 o
   6   8   3     1538.63     1504.35     21.68 o
   7   8   3       56.29       62.53      6.90 o
   8   8   3      535.51      528.10     15.95 o
   9   8   3       88.77       80.32     20.95 o
  10   8   3        2.94       -0.80      7.73 o
  11   8   3       99.55       77.86     14.38 o
  12   8   3       17.48       10.51     11.09 o
 -14   9   3        0.72        8.87      7.53 o
 -13   9   3        8.61       -1.12      6.10 o
 -12   9   3      113.49      120.27     10.88 o
 -11   9   3       46.39       58.32      8.12 o
 -10   9   3       21.04       26.57      6.90 o
  -9   9   3      174.29      183.01     10.07 o
  -8   9   3      192.62      210.33     15.85 o
  -7   9   3      101.74      103.64      6.84 o
  -6   9   3      260.51      273.97      7.52 o
  -5   9   3       79.02       58.29      3.75 o
  -4   9   3       22.69       36.19      3.40 o
  -3   9   3      744.81      795.63     11.07 o
  -2   9   3      197.39      260.12      4.72 o
  -1   9   3      186.01      238.42      4.79 o
   0   9   3     1777.78     1949.08     20.91 o
   1   9   3      121.22      130.16      6.17 o
   2   9   3       47.69       49.32      3.52 o
   3   9   3      190.31      198.64      5.83 o
   4   9   3      131.55      133.97      5.74 o
   5   9   3      330.15      330.74      8.32 o
   6   9   3       61.52       66.84      4.54 o
   7   9   3       23.23       25.05      4.62 o
   8   9   3       26.01       39.60      6.13 o
   9   9   3        2.30        1.61      7.58 o
  10   9   3       14.21       23.25     14.27 o
  11   9   3        3.19       13.29     10.17 o
 -14  10   3        3.75        9.24      7.01 o
 -13  10   3        0.15       -2.49      6.10 o
 -12  10   3        1.20       -5.02      5.02 o
 -11  10   3        8.17        9.45      5.88 o
 -10  10   3       33.93       40.36      6.65 o
  -9  10   3        8.27        5.39      4.66 o
  -8  10   3        0.75        7.36      3.26 o
  -7  10   3        1.71        2.41      2.44 o
  -6  10   3       37.39       39.46      3.69 o
  -5  10   3        9.50        4.85      2.33 o
  -4  10   3      112.61      101.72      3.87 o
  -3  10   3        4.06       16.41      2.19 o
  -2  10   3        6.29        7.39      1.52 o
  -1  10   3       44.81       65.34      3.08 o
   0  10   3        5.49        2.40      1.57 o
   1  10   3      430.02      475.22      7.58 o
   2  10   3       11.08       16.60      2.30 o
   3  10   3       24.50       20.08      2.52 o
   4  10   3      230.73      206.75      6.45 o
   5  10   3      148.89      157.10      6.24 o
   6  10   3       88.17       93.81      6.24 o
   7  10   3      250.31      236.15     11.48 o
   8  10   3       15.75       17.78      5.19 o
   9  10   3        4.84       19.08      8.61 o
  10  10   3        6.58       12.25      9.39 o
  11  10   3       25.06       12.46     10.79 o
 -14  11   3        6.86        5.06      7.24 o
 -13  11   3       12.62        6.38      6.92 o
 -12  11   3       18.59       23.26      9.56 o
 -11  11   3        0.23       -0.26      5.29 o
 -10  11   3       19.82       15.97      5.65 o
  -9  11   3      145.51      147.73      9.72 o
  -8  11   3       98.97       89.47      8.69 o
  -7  11   3       16.48       17.97      3.41 o
  -6  11   3        8.44       11.12      3.93 o
  -5  11   3      261.87      290.13      7.63 o
  -4  11   3      259.64      256.04      6.03 o
  -3  11   3      465.24      503.68      7.76 o
  -2  11   3      173.79      194.89      4.55 o
  -1  11   3      678.94      649.15     12.24 o
   0  11   3      263.13      275.73      6.07 o
   1  11   3      313.52      362.55      6.76 o
   2  11   3      120.04      105.04      4.22 o
   3  11   3        1.46        5.97      2.04 o
   4  11   3       92.10      109.22      5.12 o
   5  11   3       18.79       23.59      3.52 o
   6  11   3      147.75      136.68      7.38 o
   7  11   3        2.14       -3.80      3.80 o
   8  11   3        2.15        3.11      7.26 o
   9  11   3       10.53       -1.31      7.79 o
  10  11   3        2.77        2.02      8.08 o
  11  11   3        0.81       -4.37      9.04 o
 -14  12   3        2.00        6.94      7.25 o
 -13  12   3        8.51       18.67      7.26 o
 -12  12   3       10.98        6.41      6.27 o
 -11  12   3       15.23       15.55      6.13 o
 -10  12   3      109.19      120.75      9.79 o
  -9  12   3        6.06        3.52      4.58 o
  -8  12   3       72.25       51.83      6.70 o
  -7  12   3       65.67       83.33      6.16 o
  -6  12   3      105.39      100.01      5.38 o
  -5  12   3      202.07      224.64      6.57 o
  -4  12   3      244.96      271.75      6.84 o
  -3  12   3      311.68      332.26      6.32 o
  -2  12   3       18.34       17.84      2.25 o
  -1  12   3       50.41       82.61      3.41 o
   0  12   3        5.19        6.82      1.98 o
   1  12   3       14.87       16.03      2.32 o
   2  12   3       18.61       15.89      2.46 o
   3  12   3       82.45       85.91      4.37 o
   4  12   3      273.89      253.09      7.00 o
   5  12   3       15.19       16.21      3.90 o
   6  12   3      337.08      326.50     10.85 o
   7  12   3       14.80       19.25      5.09 o
   8  12   3       19.22        3.87      8.34 o
   9  12   3        1.11        2.52      7.97 o
  10  12   3        2.76        3.90     12.73 o
  11  12   3        1.53        7.00     10.00 o
 -14  13   3        1.52        2.90     13.99 o
 -13  13   3        6.55        5.81      7.21 o
 -12  13   3        3.88        0.67      6.29 o
 -11  13   3        1.33       10.21      6.21 o
 -10  13   3        0.26       -5.27      5.27 o
  -9  13   3        8.97        3.55      4.87 o
  -8  13   3       43.62       45.77      6.40 o
  -7  13   3       15.20       11.33      3.71 o
  -6  13   3        0.01        0.88      2.49 o
  -5  13   3      176.44      193.43      6.23 o
  -4  13   3       62.12       79.90      4.37 o
  -3  13   3      313.33      322.86      6.52 o
  -2  13   3      225.86      215.97      5.27 o
  -1  13   3        1.16        0.08      1.56 o
   0  13   3        0.10        0.88      1.77 o
   1  13   3        9.52        8.41      2.21 o
   2  13   3       77.19       85.32      4.31 o
   3  13   3      192.95      185.75      5.96 o
   4  13   3      167.63      149.33      6.92 o
   5  13   3      218.25      205.31      8.97 o
   6  13   3       60.27       71.23      7.12 o
   7  13   3       53.69       49.04      6.68 o
   8  13   3        3.00        0.12     11.39 o
   9  13   3        0.00       -6.86      6.86 o
  10  13   3      122.65      139.74     22.35 o
  11  13   3       11.19        8.66     18.89 o
 -13  14   3        8.55       12.62      7.69 o
 -12  14   3       30.82       23.50      7.48 o
 -11  14   3       18.67       24.70      7.50 o
 -10  14   3       21.88       12.45      6.07 o
  -9  14   3        3.19        1.60      5.00 o
  -8  14   3       54.03       57.82      7.51 o
  -7  14   3        1.55        4.15      4.20 o
  -6  14   3        2.85        4.44      2.80 o
  -5  14   3      145.42      121.06      5.38 o
  -4  14   3        6.85        4.81      2.40 o
  -3  14   3       34.45       41.31      3.01 o
  -2  14   3      472.81      471.63      8.35 o
  -1  14   3       10.49        6.16      2.00 o
   0  14   3       37.29       45.65      3.48 o
   1  14   3       64.86       64.15      4.31 o
   2  14   3       80.80       80.99      4.12 o
   3  14   3        1.52        4.29      2.29 o
   4  14   3       38.55       39.47      3.91 o
   5  14   3       52.33       53.52      6.57 o
   6  14   3       62.80       53.71      6.69 o
   7  14   3       77.29       62.95      8.72 o
   8  14   3       16.80       10.18      9.36 o
   9  14   3        5.60       13.05      9.53 o
  10  14   3       16.74       23.37     10.53 o
 -13  15   3        0.03       -5.31      6.70 o
 -12  15   3        0.01        1.97      6.36 o
 -11  15   3        0.25        2.29      6.03 o
 -10  15   3        2.09        3.51      5.67 o
  -9  15   3        3.32       -0.55      4.77 o
  -8  15   3      228.23      208.41     11.35 o
  -7  15   3      549.02      529.92     15.89 o
  -6  15   3       26.33       24.68      4.10 o
  -5  15   3       14.37        9.56      2.74 o
  -4  15   3      231.29      215.11      5.98 o
  -3  15   3      130.63      129.40      4.74 o
  -2  15   3       45.96       42.54      3.21 o
  -1  15   3      567.59      563.75      9.54 o
   0  15   3        0.40        0.26      1.96 o
   1  15   3       16.68       15.11      2.75 o
   2  15   3        1.89        0.07      2.05 o
   3  15   3      205.08      201.50      6.70 o
   4  15   3       26.75       29.11      3.70 o
   5  15   3      140.20      148.46     12.72 o
   6  15   3      139.36      122.42     10.43 o
   7  15   3       10.13       17.44      6.28 o
   8  15   3       50.91       54.33     11.40 o
   9  15   3        1.49       12.51     10.20 o
  10  15   3        7.25       17.67     10.60 o
 -13  16   3        5.21       11.13      8.05 o
 -12  16   3        0.21       -1.04      6.53 o
 -11  16   3        2.12        7.87      6.38 o
 -10  16   3       97.36       90.06      9.63 o
  -9  16   3       46.62       47.93      8.45 o
  -8  16   3      123.34      126.85      9.72 o
  -7  16   3       23.95       24.71      5.89 o
  -6  16   3       16.86       32.00      5.21 o
  -5  16   3      378.43      385.33      8.96 o
  -4  16   3      755.04      747.07     11.86 o
  -3  16   3        4.04        1.54      2.70 o
  -2  16   3     1580.37     1523.48     21.32 o
  -1  16   3       94.73      112.82      4.78 o
   0  16   3      224.52      216.80      6.18 o
   1  16   3       62.81       62.19      4.35 o
   2  16   3       51.65       60.80      4.09 o
   3  16   3        0.02        1.76      2.66 o
   4  16   3       60.04       61.83      5.60 o
   5  16   3        2.38        0.55      4.66 o
   6  16   3        0.76        8.46      5.59 o
   7  16   3        0.23       -3.16      5.15 o
   8  16   3        0.62       -4.22      7.98 o
   9  16   3        3.47       15.04      9.54 o
  10  16   3        1.04       24.11     10.99 o
 -13  17   3        0.22       -5.93      7.92 o
 -12  17   3        2.19       -1.17      7.00 o
 -11  17   3       11.04       13.11      6.99 o
 -10  17   3        7.11       16.06      6.76 o
  -9  17   3        6.03       -0.19      4.93 o
  -8  17   3       10.08       11.28      5.56 o
  -7  17   3      521.25      488.17     14.59 o
  -6  17   3      148.52      140.87     12.73 o
  -5  17   3      291.15      273.64      9.59 o
  -4  17   3      707.56      691.78     11.73 o
  -3  17   3      243.60      230.13      6.72 o
  -2  17   3     2205.47     2073.92     29.15 o
  -1  17   3     1120.12     1115.10     15.40 o
   0  17   3        0.32       -0.30      2.24 o
   1  17   3        1.06       -1.83      2.69 o
   2  17   3      375.97      345.81      8.38 o
   3  17   3       95.13       93.46      6.09 o
   4  17   3      401.89      376.29     12.09 o
   5  17   3        9.92        6.36      5.46 o
   6  17   3       16.46        8.00      5.95 o
   7  17   3        0.04       -1.98      5.30 o
   8  17   3       13.70       18.58      9.58 o
   9  17   3        0.10       -4.52     14.24 o
  10  17   3        2.14       -8.24     16.74 o
 -12  18   3        2.34        5.58      7.31 o
 -11  18   3        1.02       -6.26      6.26 o
 -10  18   3        0.75        1.46      5.78 o
  -9  18   3       41.09       35.42      7.07 o
  -8  18   3        2.83        7.66      5.16 o
  -7  18   3        0.84        2.92      4.29 o
  -6  18   3      146.46      153.45     11.71 o
  -5  18   3       33.93       43.42      5.35 o
  -4  18   3      357.66      382.89     10.17 o
  -3  18   3       34.68       32.01      3.64 o
  -2  18   3       37.70       50.03      3.98 o
  -1  18   3        4.35        4.37      2.58 o
   0  18   3        0.48       -0.78      2.69 o
   1  18   3       30.48       43.14      3.87 o
   2  18   3      183.95      170.69      6.51 o
   3  18   3       11.24       17.50      4.55 o
   4  18   3       95.09       80.94      8.85 o
   5  18   3        0.04       -2.00      4.78 o
   6  18   3        7.14        7.08      5.78 o
   7  18   3        0.96       -2.62      7.53 o
   8  18   3        0.01       -4.80      7.75 o
   9  18   3       25.93       32.67     13.40 o
 -12  19   3        0.02       -2.78      8.09 o
 -11  19   3       12.30       12.56      7.17 o
 -10  19   3        7.46        8.59      6.50 o
  -9  19   3        8.08        5.88      6.17 o
  -8  19   3       30.31       37.39      6.12 o
  -7  19   3       58.79       62.66      6.89 o
  -6  19   3       59.47       65.70      7.13 o
  -5  19   3       38.39       46.27      5.55 o
  -4  19   3       53.24       67.94      5.45 o
  -3  19   3        1.22       -2.83      2.95 o
  -2  19   3      296.44      251.35      7.42 o
  -1  19   3      440.89      432.44      9.78 o
   0  19   3      500.95      454.08      9.74 o
   1  19   3       12.48        7.22      2.97 o
   2  19   3      707.04      669.29     17.10 o
   3  19   3       91.22       80.39     12.63 o
   4  19   3      253.64      242.61     12.35 o
   5  19   3       22.86       12.21      6.11 o
   6  19   3        9.84       20.09      7.61 o
   7  19   3        1.91       -3.11      7.58 o
   8  19   3       38.70       36.36     11.16 o
   9  19   3        1.96       -3.00      9.53 o
 -11  20   3       39.79       38.74     11.34 o
 -10  20   3        6.77        4.53      6.19 o
  -9  20   3        4.99       22.07      7.16 o
  -8  20   3       40.92       46.35      6.98 o
  -7  20   3        0.13       -0.41      4.39 o
  -6  20   3       60.86       41.76      6.33 o
  -5  20   3      234.80      242.37      9.96 o
  -4  20   3      492.74      482.43     12.14 o
  -3  20   3        0.12        0.46      3.23 o
  -2  20   3      103.58      104.10      6.46 o
  -1  20   3       30.10       26.94      4.36 o
   0  20   3      168.42      154.00     12.10 o
   1  20   3      155.77      163.71     12.75 o
   2  20   3      184.02      178.83      9.65 o
   3  20   3       48.43       41.26      9.10 o
   4  20   3        3.24        8.04      5.47 o
   5  20   3       38.05       36.07      8.36 o
   6  20   3       18.09       13.24      7.18 o
   7  20   3        1.49        5.57     12.90 o
   8  20   3        3.07       -1.80      9.13 o
   9  20   3        1.43       -4.14     16.45 o
 -11  21   3        1.71       -0.46      8.21 o
 -10  21   3        2.30       -3.63      7.11 o
  -9  21   3        8.10       10.90      5.98 o
  -8  21   3       39.74       38.22      6.71 o
  -7  21   3        3.14        0.63      4.60 o
  -6  21   3       16.72       12.60      5.38 o
  -5  21   3        3.68        6.76      4.09 o
  -4  21   3        0.01        2.88      3.61 o
  -3  21   3        1.60       -0.84      3.36 o
  -2  21   3      202.23      190.31      9.86 o
  -1  21   3       50.92       48.97      5.26 o
   0  21   3       52.31       55.31      6.33 o
   1  21   3        7.55        7.71      5.64 o
   2  21   3        5.20        0.03      3.64 o
   3  21   3       35.29       28.23      6.52 o
   4  21   3       44.66       35.50      7.11 o
   5  21   3        3.25        9.37      5.95 o
   6  21   3        9.78       11.75     12.11 o
   7  21   3        0.35        2.75      8.83 o
   8  21   3        0.78       -4.32      8.15 o
 -11  22   3        8.56       21.11      9.27 o
 -10  22   3        5.28       -0.11      6.82 o
  -9  22   3       32.60       30.99      8.34 o
  -8  22   3        1.46       -0.95      7.01 o
  -7  22   3       28.37       29.77      6.22 o
  -6  22   3        1.86        2.42      4.74 o
  -5  22   3       71.89       84.12      7.62 o
  -4  22   3       13.78        7.07      4.62 o
  -3  22   3       11.82       16.96      4.20 o
  -2  22   3        8.15        9.84      4.05 o
  -1  22   3        0.23       -0.30      3.78 o
   0  22   3       76.05       87.38      7.38 o
   1  22   3       29.26       30.08      5.50 o
   2  22   3       20.86       22.65      4.80 o
   3  22   3       68.73       76.89      8.89 o
   4  22   3        0.75       13.39      6.64 o
   5  22   3        0.44        2.45      5.04 o
   6  22   3       14.00       21.40      9.62 o
   7  22   3       19.00        6.64     12.18 o
   8  22   3       12.88       32.87     11.69 o
 -10  23   3        2.30        2.37      6.87 o
  -9  23   3        0.30       -6.13      6.13 o
  -8  23   3       42.30       58.35      9.69 o
  -7  23   3        0.12        1.34      6.17 o
  -6  23   3        2.63       -5.13      5.21 o
  -5  23   3        0.06       -0.10      4.55 o
  -4  23   3        1.34        0.01      4.95 o
  -3  23   3      111.12      128.38     10.54 o
  -2  23   3       88.79       95.52      7.67 o
  -1  23   3       15.25       18.77      5.27 o
   0  23   3        0.20        2.54      4.39 o
   1  23   3        0.48       -2.82      4.15 o
   2  23   3        4.50       -2.88      4.27 o
   3  23   3       38.96       37.64      6.57 o
   4  23   3        9.65        9.19      5.81 o
   5  23   3        4.75        5.45      5.86 o
   6  23   3        2.98       10.84      9.27 o
   7  23   3        4.56       16.87     10.20 o
 -10  24   3       10.44       42.25     19.70 o
  -9  24   3        0.74        6.72      7.22 o
  -8  24   3        1.68       -5.97      5.97 o
  -7  24   3       29.33       40.27      8.70 o
  -6  24   3       27.54       35.23      7.92 o
  -5  24   3        5.19        0.09      8.46 o
  -4  24   3       38.15       47.45      8.21 o
  -3  24   3        1.48        1.83      5.67 o
  -2  24   3       11.19        7.84      5.76 o
  -1  24   3       43.00       42.32      6.19 o
   0  24   3        0.76       -3.15      4.25 o
   1  24   3       30.28       26.54      5.99 o
   2  24   3        4.32        6.07      4.41 o
   3  24   3       54.51       60.13      7.43 o
   4  24   3        0.98       -4.62      4.99 o
   5  24   3       20.89       26.32      7.45 o
   6  24   3        0.52        6.14      8.53 o
   7  24   3       14.07        7.92     10.11 o
  -9  25   3        0.64       -0.53      7.43 o
  -8  25   3       26.97       41.28      9.19 o
  -7  25   3        4.77        6.82      7.87 o
  -6  25   3        0.06       -5.30      5.87 o
  -5  25   3       23.40       26.69      6.30 o
  -4  25   3        6.45        2.93      5.82 o
  -3  25   3        2.49       -5.12      5.20 o
  -2  25   3       19.52        6.93      6.32 o
  -1  25   3        0.72        4.27      5.77 o
   0  25   3       31.33       36.62      6.50 o
   1  25   3        8.75        8.95      4.87 o
   2  25   3        0.00       -1.14      4.84 o
   3  25   3      134.63      123.69      9.95 o
   4  25   3        0.19        3.54      5.57 o
   5  25   3       55.95       33.51      9.84 o
   6  25   3        3.61        9.74      9.80 o
  -8  26   3       30.51       29.30      8.73 o
  -7  26   3        0.48       12.50      7.50 o
  -6  26   3       37.52       30.83      9.66 o
  -5  26   3       19.34       13.29      7.66 o
  -4  26   3       22.71       11.88      7.04 o
  -3  26   3       96.78      104.81     13.62 o
  -2  26   3       26.80       34.04      9.68 o
  -1  26   3      102.49      121.26     11.49 o
   0  26   3       26.00       16.69      7.06 o
   1  26   3        1.66        7.67      6.12 o
   2  26   3        2.98        4.74      4.69 o
   3  26   3       51.43       57.14      7.87 o
   4  26   3       22.22       28.83      7.35 o
   5  26   3       53.67       76.69     10.06 o
  -7  27   3       24.18       31.72      8.73 o
  -6  27   3       39.95       50.65      9.40 o
  -5  27   3       19.00        5.32      6.21 o
  -4  27   3        0.10       -0.71      7.52 o
  -3  27   3        0.42        7.62      6.69 o
  -2  27   3       11.04       16.98      7.28 o
  -1  27   3       55.85       59.78      9.28 o
   0  27   3       63.82       90.75     10.57 o
   1  27   3        5.99        6.42      6.90 o
   2  27   3        3.68       -4.70      4.70 o
   3  27   3        4.53       -5.44      5.44 o
   4  27   3       22.19       29.65      7.96 o
  -6  28   3        5.92        5.50      7.39 o
  -5  28   3        1.56       -5.43      5.43 o
  -4  28   3        0.51        4.50      6.47 o
  -3  28   3       13.55       13.38      7.37 o
  -2  28   3        8.53       -5.09      6.18 o
  -1  28   3       16.37       14.97      7.50 o
   0  28   3       14.32       19.40      7.41 o
   1  28   3        7.31        1.88      6.34 o
   2  28   3        2.82        2.24      5.77 o
   3  28   3        0.36        3.83      6.70 o
  -5  29   3        0.32        5.98      6.43 o
  -4  29   3        5.56       12.58      7.64 o
  -3  29   3        0.60       -0.57      6.75 o
  -2  29   3       28.43       21.57      8.19 o
  -1  29   3       16.49        8.62      7.18 o
   0  29   3       38.93       65.78     15.76 o
   1  29   3       12.68       19.34      7.70 o
   2  29   3        5.07       15.32     10.85 o
  -3  30   3       11.43       21.13      8.36 o
  -2  30   3        1.33       -3.09      7.18 o
  -1  30   3        6.58        5.18      8.50 o
   0  30   3        1.18        0.34      7.89 o
 -15   0   4       23.22       19.90     20.17 o
 -14   0   4        3.76       -3.77      8.41 o
 -13   0   4       15.06       12.80      8.95 o
 -12   0   4       85.22       76.77     12.58 o
 -11   0   4        0.00       -6.39      6.39 o
 -10   0   4      196.81      190.85     10.96 o
  -9   0   4        0.18        5.91      3.84 o
  -8   0   4       62.90       49.13      5.62 o
  -7   0   4      223.92      199.24     11.70 o
  -6   0   4       93.63      109.97      5.97 o
  -5   0   4       16.78       10.97      2.57 o
  -4   0   4      282.45      297.19      6.86 o
  -3   0   4       97.42      115.93      4.50 o
  -2   0   4     1814.63     1910.41     23.92 o
  -1   0   4      303.65      268.58     13.66 o
   0   0   4     2918.91     3105.77     51.91 o
   1   0   4      581.35      530.20     13.69 o
   2   0   4     1885.97     1868.77     66.29 o
   3   0   4     1840.82     1722.90     29.38 o
   4   0   4        0.66        0.14      1.65 o
   5   0   4       79.62       91.30      5.99 o
   6   0   4      366.53      347.40     12.26 o
   7   0   4        0.12        1.59      3.82 o
   8   0   4       91.86       63.52      9.37 o
   9   0   4        4.80        7.08      8.34 o
  10   0   4       14.09       26.77      9.02 o
  11   0   4       43.37       30.17     15.87 o
 -15   1   4        6.12       17.42      7.89 o
 -14   1   4       25.65       28.06      7.74 o
 -13   1   4        5.11       12.14      5.77 o
 -12   1   4        2.21       -3.37      4.57 o
 -11   1   4       55.71       51.42      6.98 o
 -10   1   4       84.68       79.21      5.60 o
  -9   1   4       72.56       70.66      4.92 o
  -8   1   4      358.55      345.15      8.52 o
  -7   1   4      229.59      222.51      6.32 o
  -6   1   4      115.17      111.05      4.21 o
  -5   1   4        1.79        0.75      1.42 o
  -4   1   4      229.47      193.37      3.87 o
  -3   1   4     1597.98     1639.84     13.52 o
  -2   1   4       56.16       55.36      1.80 o
  -1   1   4      446.51      439.76      6.47 o
   0   1   4       79.23       62.35      2.56 o
   1   1   4      234.60      237.03      5.33 o
   2   1   4       15.91       16.77      2.10 o
   3   1   4       94.53       94.46      2.96 o
   4   1   4       41.47       40.04      2.78 o
   5   1   4       34.96       30.40      2.78 o
   6   1   4       86.97       81.86      5.42 o
   7   1   4       68.06       60.88      8.39 o
   8   1   4       18.32       16.73      7.32 o
   9   1   4        1.27        1.55      4.37 o
  10   1   4        0.11       -0.86      4.85 o
  11   1   4        3.37       -2.36     15.40 o
 -15   2   4       35.39       46.04      8.98 o
 -14   2   4        5.86       -1.36      5.93 o
 -13   2   4        4.85       -2.00      5.08 o
 -12   2   4       35.86       51.61      9.56 o
 -11   2   4       26.98       28.38      6.09 o
 -10   2   4       58.21       54.03      5.06 o
  -9   2   4       64.65       72.76      4.98 o
  -8   2   4      201.92      194.57      7.91 o
  -7   2   4       24.76       20.53      2.72 o
  -6   2   4     1274.71     1311.76     17.05 o
  -5   2   4       33.40       30.27      2.41 o
  -4   2   4      148.17      145.45      3.12 o
  -3   2   4       75.57       67.98      1.89 o
  -2   2   4       35.42       59.25      1.88 o
  -1   2   4       23.83       26.78      1.91 o
   0   2   4     1489.32     1560.30     18.55 o
   1   2   4      362.50      389.33      6.75 o
   2   2   4      223.91      249.48      4.53 o
   3   2   4      452.34      379.06      7.78 o
   4   2   4       10.86       12.73      1.90 o
   5   2   4        2.38        3.15      2.09 o
   6   2   4      102.33       98.41      5.77 o
   7   2   4       29.74       28.94      4.32 o
   8   2   4        0.01       -1.54      4.20 o
   9   2   4       21.70       14.87      5.02 o
  10   2   4       18.21       14.03      6.90 o
  11   2   4       19.95       25.38     10.60 o
 -15   3   4       13.04       17.67      8.20 o
 -14   3   4       82.14       74.37      9.86 o
 -13   3   4       42.55       56.23      8.14 o
 -12   3   4       73.26       74.82      8.73 o
 -11   3   4       29.52       31.70      6.49 o
 -10   3   4      939.85      946.32     17.06 o
  -9   3   4        3.59        0.17      2.54 o
  -8   3   4      875.09      865.59     14.46 o
  -7   3   4       12.66       10.46      2.49 o
  -6   3   4        5.79       -0.78      1.71 o
  -5   3   4     1604.77     1625.00     17.67 o
  -4   3   4      342.07      390.61      5.35 o
  -3   3   4      203.37      192.72      3.21 o
  -2   3   4      337.39      315.15      5.12 o
  -1   3   4     2044.92     2071.15     26.80 o
   0   3   4      771.96      771.63     10.56 o
   1   3   4      411.24      427.87      5.50 o
   2   3   4      288.53      282.14      5.86 o
   3   3   4      215.11      185.06      5.52 o
   4   3   4       13.98       19.31      2.20 o
   5   3   4      424.57      442.70      9.45 o
   6   3   4      718.88      661.72     13.82 o
   7   3   4       99.42      104.95      6.42 o
   8   3   4       76.03       70.37      8.61 o
   9   3   4       14.66       24.29      6.62 o
  10   3   4        7.77        7.89      6.33 o
  11   3   4       17.09       20.21     10.31 o
 -15   4   4       69.48       89.69     11.29 o
 -14   4   4        4.08        8.97      6.49 o
 -13   4   4        2.40        3.38      5.56 o
 -12   4   4        3.57        4.56      5.23 o
 -11   4   4        4.93        5.40      4.75 o
 -10   4   4       51.07       65.99      6.70 o
  -9   4   4      560.26      493.50     11.18 o
  -8   4   4       42.57       27.80      3.45 o
  -7   4   4        3.67        4.17      2.11 o
  -6   4   4      445.30      456.49      7.99 o
  -5   4   4      110.12      118.65      3.78 o
  -4   4   4      441.08      482.11      6.17 o
  -3   4   4       10.86        3.05      0.88 o
  -2   4   4      138.63      182.15      2.87 o
  -1   4   4      922.81     1010.31     10.74 o
   0   4   4     1350.75     1369.85     14.05 o
   1   4   4     1152.46     1292.93     12.26 o
   2   4   4       38.23       30.15      2.47 o
   3   4   4      109.09      128.83      4.29 o
   4   4   4       17.43       16.45      2.14 o
   5   4   4      446.39      446.50      9.39 o
   6   4   4       87.14      100.02      5.96 o
   7   4   4      189.13      200.97      8.44 o
   8   4   4       40.96       39.91      8.04 o
   9   4   4       20.39       25.71      6.81 o
  10   4   4       32.01       31.05      7.64 o
  11   4   4       17.89       26.36     11.28 o
 -15   5   4        9.78        9.91      7.01 o
 -14   5   4       29.66       35.73      8.08 o
 -13   5   4       52.93       63.15      8.86 o
 -12   5   4       18.96       22.11      6.45 o
 -11   5   4        8.38        3.71      4.54 o
 -10   5   4       38.53       35.43      4.49 o
  -9   5   4      382.90      393.56     10.67 o
  -8   5   4      863.38      842.97     14.46 o
  -7   5   4       54.86       61.73      4.99 o
  -6   5   4      227.30      244.57      5.83 o
  -5   5   4      228.71      260.16      5.27 o
  -4   5   4     2762.80     2657.18     24.73 o
  -3   5   4     1663.43     1734.18     14.72 o
  -2   5   4      560.95      533.72      5.98 o
  -1   5   4     3526.44     3644.44     33.63 o
   0   5   4        4.67        5.82      1.17 o
   1   5   4     8906.60     9255.89     81.59 o
   2   5   4      579.03      601.25      9.95 o
   3   5   4      620.31      695.69     10.66 o
   4   5   4      199.66      176.90      5.18 o
   5   5   4      706.57      690.20     12.17 o
   6   5   4      417.02      401.18     10.68 o
   7   5   4      399.01      391.19     12.85 o
   8   5   4       22.96       21.49      5.97 o
   9   5   4       13.02       13.16      6.19 o
  10   5   4       33.67       25.82      9.56 o
  11   5   4       13.98        6.57     10.49 o
 -15   6   4       46.52       53.42      9.84 o
 -14   6   4        1.32       13.79      7.96 o
 -13   6   4        0.06       -5.09      5.09 o
 -12   6   4       41.62       37.18      7.19 o
 -11   6   4       26.23       28.27      6.09 o
 -10   6   4      400.21      390.28     12.09 o
  -9   6   4       72.04       64.86      5.02 o
  -8   6   4      151.74      155.84      6.29 o
  -7   6   4      297.07      332.53     11.42 o
  -6   6   4       36.79       41.12      2.96 o
  -5   6   4     1650.49     1722.00     18.05 o
  -4   6   4      346.24      370.68      6.56 o
  -3   6   4     1112.23     1145.70     11.35 o
  -2   6   4      274.08      290.93      4.45 o
  -1   6   4       20.56       28.94      1.62 o
   0   6   4      180.66      194.01      4.14 o
   1   6   4     1891.09     1837.61     19.17 o
   2   6   4      784.67      750.23     10.21 o
   3   6   4      134.83      135.96      4.64 o
   4   6   4       59.06       58.18      3.46 o
   5   6   4       12.01        4.92      2.64 o
   6   6   4       52.05       44.73      4.75 o
   7   6   4       54.02       52.78      6.26 o
   8   6   4      107.90      113.27     10.80 o
   9   6   4       15.81        9.48      5.83 o
  10   6   4        0.03        6.54      8.66 o
  11   6   4       14.18       19.42      9.77 o
 -15   7   4       15.26        9.45      8.32 o
 -14   7   4        7.93        3.91      6.60 o
 -13   7   4        6.83        5.43      6.02 o
 -12   7   4        1.10       -0.36      4.75 o
 -11   7   4        0.25       -1.84      4.63 o
 -10   7   4       15.66       11.20      4.07 o
  -9   7   4        6.64        1.48      2.74 o
  -8   7   4      192.32      171.79      8.27 o
  -7   7   4       83.11       92.84      4.40 o
  -6   7   4      123.34      134.15      5.48 o
  -5   7   4       16.36       10.83      1.42 o
  -4   7   4     1205.50     1285.71     15.20 o
  -3   7   4      211.16      234.80      4.53 o
  -2   7   4       22.21       17.77      1.80 o
  -1   7   4        3.90        2.07      1.33 o
   0   7   4       82.84       87.04      3.88 o
   1   7   4      487.69      484.38      7.52 o
   2   7   4        8.75        9.39      1.91 o
   3   7   4       95.20       88.43      3.77 o
   4   7   4        0.70        3.54      2.05 o
   5   7   4      396.26      402.84      9.28 o
   6   7   4      106.78      113.21      7.18 o
   7   7   4       52.04       62.80      6.61 o
   8   7   4      152.96      168.97     11.94 o
   9   7   4        2.11       -1.23      6.27 o
  10   7   4        8.37        3.34      8.22 o
  11   7   4        0.33       11.97      9.67 o
 -15   8   4        8.08       15.10      8.92 o
 -14   8   4        0.46        2.06      6.55 o
 -13   8   4        1.14        1.97      6.09 o
 -12   8   4       11.59        2.96      6.28 o
 -11   8   4        7.34        8.32      7.05 o
 -10   8   4       65.28       66.26      7.40 o
  -9   8   4       44.52       47.49      5.33 o
  -8   8   4      182.45      192.27      7.11 o
  -7   8   4      123.83      112.45      5.31 o
  -6   8   4      140.96      143.21      5.39 o
  -5   8   4       49.81       73.48      3.64 o
  -4   8   4      275.13      257.41      5.38 o
  -3   8   4      482.76      460.28     10.65 o
  -2   8   4      307.81      288.02      4.93 o
  -1   8   4      837.47      844.43     10.79 o
   0   8   4       17.34       21.23      2.03 o
   1   8   4      211.79      188.47      7.29 o
   2   8   4      159.56      175.15      4.93 o
   3   8   4      961.81      908.86     13.06 o
   4   8   4      740.93      737.32     13.73 o
   5   8   4       20.05       13.31      3.41 o
   6   8   4      107.20      113.16      6.78 o
   7   8   4      117.97      125.42      8.35 o
   8   8   4      238.36      232.41     16.50 o
   9   8   4       69.46       64.71     12.03 o
  10   8   4        4.51        3.46     17.38 o
  11   8   4        2.56       -9.27      9.27 o
 -14   9   4        3.26       14.91      7.38 o
 -13   9   4        3.97        2.63      6.13 o
 -12   9   4        0.06        3.63      5.41 o
 -11   9   4       17.32       16.60      5.72 o
 -10   9   4       99.78       80.32      7.98 o
  -9   9   4       74.14       64.72      6.44 o
  -8   9   4      165.30      186.90      7.17 o
  -7   9   4       42.57       48.40      6.84 o
  -6   9   4       14.47       10.44      2.84 o
  -5   9   4      260.05      268.24      6.42 o
  -4   9   4       55.19       61.39      3.08 o
  -3   9   4      648.73      670.57     10.83 o
  -2   9   4     1349.19     1384.61     17.97 o
  -1   9   4       15.09       11.82      1.90 o
   0   9   4      323.73      335.05      5.95 o
   1   9   4     1398.52     1474.13     17.23 o
   2   9   4       31.57       27.09      2.44 o
   3   9   4      248.22      261.52      6.15 o
   4   9   4       22.00       22.42      3.47 o
   5   9   4        4.28        3.06      2.91 o
   6   9   4       74.36       76.58      6.66 o
   7   9   4        4.07       13.16      5.56 o
   8   9   4       28.24       27.02      6.82 o
   9   9   4        9.65        9.59      8.38 o
  10   9   4        0.50        9.33     10.49 o
  11   9   4        2.90       -9.03      9.03 o
 -14  10   4        0.36        3.50      7.29 o
 -13  10   4       44.70       61.13      9.41 o
 -12  10   4       21.15       29.98      7.02 o
 -11  10   4        1.20        3.02      4.89 o
 -10  10   4        0.04       -3.67      5.13 o
  -9  10   4        0.53        3.39      3.60 o
  -8  10   4       93.46       90.31      5.59 o
  -7  10   4      157.25      150.38      6.20 o
  -6  10   4      125.85      124.24      5.06 o
  -5  10   4        1.36        2.96      2.00 o
  -4  10   4      163.78      192.34      5.00 o
  -3  10   4      287.96      294.59      6.23 o
  -2  10   4       69.07       90.42      3.99 o
  -1  10   4      318.00      290.81      6.01 o
   0  10   4        1.96        1.63      1.36 o
   1  10   4        0.01       -1.40      1.40 o
   2  10   4        3.22        0.31      1.68 o
   3  10   4       12.97       11.30      2.29 o
   4  10   4        4.42        3.31      2.62 o
   5  10   4       17.42       16.30      4.23 o
   6  10   4        5.13        9.07      3.83 o
   7  10   4       14.62       18.35      6.12 o
   8  10   4       42.52       46.40      7.96 o
   9  10   4       32.94       35.94     10.81 o
  10  10   4       10.68       -1.57     13.63 o
 -14  11   4        0.01       -3.07      7.94 o
 -13  11   4        0.03        2.72      6.31 o
 -12  11   4        0.06       -0.08      5.84 o
 -11  11   4        0.81        6.26      5.02 o
 -10  11   4        2.65       -2.67      4.47 o
  -9  11   4        1.18        5.17      4.48 o
  -8  11   4        6.26        5.87      3.50 o
  -7  11   4        2.49       -1.47      2.47 o
  -6  11   4        0.56        2.44      2.08 o
  -5  11   4       45.58       41.51      3.32 o
  -4  11   4        6.25        1.18      1.73 o
  -3  11   4       46.15       52.52      3.19 o
  -2  11   4      219.54      217.62      5.02 o
  -1  11   4       95.24      102.43      3.79 o
   0  11   4       29.55       29.26      2.31 o
   1  11   4       42.62       50.89      3.07 o
   2  11   4        6.53        4.79      1.97 o
   3  11   4        1.46        3.73      2.25 o
   4  11   4      168.31      173.63      7.10 o
   5  11   4       74.80       69.58      5.38 o
   6  11   4       16.32        9.90      4.47 o
   7  11   4      105.22       98.47     10.09 o
   8  11   4        0.75        1.56      9.01 o
   9  11   4        3.66        0.74     10.93 o
  10  11   4       16.14       20.47      9.98 o
 -14  12   4       38.53       38.90     10.94 o
 -13  12   4        1.49        0.01      6.42 o
 -12  12   4        0.85       -6.39      6.39 o
 -11  12   4        0.50        0.80      4.73 o
 -10  12   4        0.28       -1.09      4.48 o
  -9  12   4       25.84       24.71      7.88 o
  -8  12   4       42.74       38.38      5.05 o
  -7  12   4      184.40      180.42      7.17 o
  -6  12   4        3.39        7.16      2.54 o
  -5  12   4       49.70       41.52      3.35 o
  -4  12   4       77.70       79.34      4.10 o
  -3  12   4      325.70      310.20      6.98 o
  -2  12   4       39.62       35.98      2.42 o
  -1  12   4       29.70       31.89      3.14 o
   0  12   4       34.86       38.83      3.34 o
   1  12   4       42.42       51.41      3.26 o
   2  12   4      173.48      155.36      7.17 o
   3  12   4        5.34        6.55      2.66 o
   4  12   4       70.35       62.71      5.08 o
   5  12   4      164.42      159.09      7.44 o
   6  12   4       72.12       73.95      7.79 o
   7  12   4        1.49        3.30      4.90 o
   8  12   4       78.07       87.44     13.19 o
   9  12   4        4.32        8.17      8.52 o
  10  12   4        5.24       13.25      9.70 o
 -14  13   4       11.16       -5.35      7.85 o
 -13  13   4       20.79       29.58      9.70 o
 -12  13   4        5.71        9.43      6.78 o
 -11  13   4        7.75       -1.34      4.96 o
 -10  13   4        0.01       -0.25      5.52 o
  -9  13   4        1.20        2.61      4.40 o
  -8  13   4       40.39       30.58      5.81 o
  -7  13   4       40.13       37.45      4.05 o
  -6  13   4       24.82       26.32      3.48 o
  -5  13   4        3.52        0.87      2.13 o
  -4  13   4      122.22      118.23      5.00 o
  -3  13   4       69.38       67.69      3.90 o
  -2  13   4       77.78       85.16      4.05 o
  -1  13   4        0.09        0.24      2.35 o
   0  13   4       59.02       68.60      4.58 o
   1  13   4        0.95       -0.97      2.07 o
   2  13   4        1.86       -2.11      2.11 o
   3  13   4      137.92      128.10      6.00 o
   4  13   4        1.14        5.56      3.05 o
   5  13   4       33.75       42.07      4.92 o
   6  13   4        9.24        6.04      4.94 o
   7  13   4        6.06        0.00      5.07 o
   8  13   4        0.54       10.58      7.99 o
   9  13   4        2.34        9.07      8.84 o
  10  13   4        8.13       10.51      9.87 o
 -13  14   4       22.44       14.31      8.87 o
 -12  14   4        2.48        1.85      6.30 o
 -11  14   4        7.36        6.51      6.03 o
 -10  14   4       41.56       43.99      7.28 o
  -9  14   4      110.78       98.80      8.79 o
  -8  14   4       40.21       37.78      6.22 o
  -7  14   4      121.41      112.62      6.48 o
  -6  14   4        7.85        7.98      2.93 o
  -5  14   4      173.85      184.87      6.07 o
  -4  14   4       27.58       29.28      3.32 o
  -3  14   4      312.25      331.11      6.84 o
  -2  14   4      424.58      441.55      7.86 o
  -1  14   4      825.91      812.21     13.27 o
   0  14   4      364.60      363.49      7.91 o
   1  14   4       42.76       44.17      3.32 o
   2  14   4       50.89       44.69      4.22 o
   3  14   4        0.59        0.22      2.60 o
   4  14   4        0.00       -4.39      4.39 o
   5  14   4       26.61       30.19      4.73 o
   6  14   4       10.84        3.76      4.86 o
   7  14   4        0.00       -0.64      7.35 o
   8  14   4       53.00       64.29     12.72 o
   9  14   4       60.71       51.17     11.83 o
  10  14   4        7.38       14.40     10.44 o
 -13  15   4       33.67       22.29      9.85 o
 -12  15   4        7.12        1.25      7.12 o
 -11  15   4        8.43        4.90      6.06 o
 -10  15   4        4.45        2.45      5.29 o
  -9  15   4       13.86        9.31      5.20 o
  -8  15   4       42.78       45.71      6.96 o
  -7  15   4        5.24        3.13      3.81 o
  -6  15   4        8.32        8.09      3.05 o
  -5  15   4       97.44       95.11      4.90 o
  -4  15   4      343.13      336.37      8.37 o
  -3  15   4      695.24      719.49     10.78 o
  -2  15   4        0.70       -0.37      2.65 o
  -1  15   4      289.31      282.20      6.61 o
   0  15   4        0.98       -0.30      3.08 o
   1  15   4      768.40      735.92     12.77 o
   2  15   4       29.80       26.92      3.80 o
   3  15   4        2.79        7.50      3.15 o
   4  15   4      128.92      137.20      6.97 o
   5  15   4        1.51        1.77      3.85 o
   6  15   4      257.27      257.00     14.02 o
   7  15   4        2.23        4.50      7.75 o
   8  15   4       38.74       29.59     26.88 o
   9  15   4       12.27       22.19     10.76 o
 -13  16   4       14.55        8.84     10.81 o
 -12  16   4        0.65        1.71      7.63 o
 -11  16   4        7.21        3.16      7.15 o
 -10  16   4        3.51        4.47      5.15 o
  -9  16   4        5.04       -3.59      4.27 o
  -8  16   4       35.13       31.51      5.74 o
  -7  16   4      215.56      185.24      9.33 o
  -6  16   4      259.17      262.25      9.04 o
  -5  16   4       94.16       91.81      5.03 o
  -4  16   4        1.72        1.85      2.57 o
  -3  16   4     1121.90     1064.64     14.37 o
  -2  16   4       73.98       70.34      3.93 o
  -1  16   4      951.65      986.76     13.79 o
   0  16   4        5.80        3.25      3.07 o
   1  16   4      329.69      297.17      8.87 o
   2  16   4      244.80      200.77      7.91 o
   3  16   4      325.79      301.30      9.35 o
   4  16   4       90.56       87.40      6.11 o
   5  16   4        3.25        9.54      5.35 o
   6  16   4      173.36      142.52     14.75 o
   7  16   4        3.26        1.07      7.24 o
   8  16   4       30.81       14.57     10.84 o
   9  16   4       46.17       54.34     12.84 o
 -13  17   4        3.19        8.70      8.35 o
 -12  17   4        0.18        7.13      9.38 o
 -11  17   4        7.19       17.34      8.17 o
 -10  17   4        3.68        0.34      6.28 o
  -9  17   4       46.91       30.68      6.37 o
  -8  17   4       21.36       13.95      4.68 o
  -7  17   4       11.07        3.11      4.41 o
  -6  17   4      170.12      179.34     10.41 o
  -5  17   4        0.10        2.23      2.76 o
  -4  17   4      173.39      155.89      6.53 o
  -3  17   4      237.45      207.24      6.08 o
  -2  17   4      215.30      202.16      6.07 o
  -1  17   4      200.81      191.33      6.62 o
   0  17   4        6.26        4.81      2.81 o
   1  17   4       13.89       12.24      3.22 o
   2  17   4        0.51       -4.56      4.56 o
   3  17   4       47.35       56.17      5.63 o
   4  17   4        4.57        5.77      3.91 o
   5  17   4       27.31       39.82      9.52 o
   6  17   4      171.69      182.90     16.62 o
   7  17   4       14.48       19.38     14.76 o
   8  17   4       54.93       53.74     12.43 o
   9  17   4        1.28       12.67      9.49 o
 -12  18   4       29.61       29.54     12.79 o
 -11  18   4       16.92        7.56      7.82 o
 -10  18   4        9.46       18.11      8.51 o
  -9  18   4        8.07       -4.89      4.89 o
  -8  18   4        5.26       -3.65      4.05 o
  -7  18   4      108.21      116.61      8.41 o
  -6  18   4      768.59      751.83     17.94 o
  -5  18   4      163.25      156.88      7.83 o
  -4  18   4       15.60       15.55      3.47 o
  -3  18   4       17.26       14.54      2.84 o
  -2  18   4        3.80        6.90      2.77 o
  -1  18   4      451.52      456.97     10.11 o
   0  18   4      354.13      344.14      9.41 o
   1  18   4       20.65       14.69      3.43 o
   2  18   4      114.66      114.04      6.82 o
   3  18   4      147.70      155.55      7.64 o
   4  18   4       69.00       52.25      7.19 o
   5  18   4      124.02      121.66     24.99 o
   6  18   4       10.35       20.85      9.50 o
   7  18   4        5.17        6.98      7.64 o
   8  18   4        4.97       -0.64     14.36 o
 -12  19   4        7.84       -3.46      8.07 o
 -11  19   4        0.46        1.27      7.61 o
 -10  19   4        2.31       -1.42      5.62 o
  -9  19   4       15.04       21.68      6.58 o
  -8  19   4        9.74       21.43      6.48 o
  -7  19   4        6.82       11.88      5.52 o
  -6  19   4        1.49       -4.05      4.05 o
  -5  19   4        2.67        3.71      5.01 o
  -4  19   4        1.65        5.21      4.81 o
  -3  19   4      277.67      267.90     12.25 o
  -2  19   4       19.47       26.03      3.58 o
  -1  19   4       19.87       23.37      3.87 o
   0  19   4       68.27       67.42      4.95 o
   1  19   4       20.00       32.27      4.26 o
   2  19   4        0.69        3.87      3.70 o
   3  19   4        9.31        2.82      4.63 o
   4  19   4        0.64        3.30      4.85 o
   5  19   4       29.67       44.03     10.17 o
   6  19   4        6.65       -0.92      7.49 o
   7  19   4        4.81        1.77      7.93 o
   8  19   4        1.86       11.50      9.15 o
 -11  20   4        4.76        8.36      7.00 o
 -10  20   4       24.28       10.02      6.86 o
  -9  20   4       12.02       11.00      6.25 o
  -8  20   4        4.33        3.93      5.76 o
  -7  20   4       13.35       13.66      5.91 o
  -6  20   4        0.01        0.13      4.42 o
  -5  20   4      143.26      121.58      9.40 o
  -4  20   4        8.35        5.11      4.94 o
  -3  20   4       29.37       38.53      6.73 o
  -2  20   4       12.91        5.38      4.84 o
  -1  20   4      128.17      126.12      7.80 o
   0  20   4       89.97       78.04      7.03 o
   1  20   4        0.32       -1.56      3.43 o
   2  20   4        1.44        5.99      4.86 o
   3  20   4      140.89      160.82     10.78 o
   4  20   4        0.96       -1.76      5.76 o
   5  20   4      125.22      114.37     14.75 o
   6  20   4        1.43        4.12      8.33 o
   7  20   4       29.58       23.15     17.61 o
   8  20   4        3.65        7.73      9.61 o
 -11  21   4        8.25        4.42      7.50 o
 -10  21   4        2.73        9.17      6.74 o
  -9  21   4       10.87       16.22      7.02 o
  -8  21   4        4.25        1.02      5.93 o
  -7  21   4        6.31       10.16      5.87 o
  -6  21   4       85.23       79.21      7.77 o
  -5  21   4       30.92       24.75      5.87 o
  -4  21   4      237.08      256.13     13.11 o
  -3  21   4       17.65       10.68      5.46 o
  -2  21   4       23.63       28.50      6.40 o
  -1  21   4       17.12       21.12      6.57 o
   0  21   4       87.91      102.39     10.31 o
   1  21   4       25.01       31.92      5.01 o
   2  21   4        1.64       -2.96      6.18 o
   3  21   4       29.23       42.22      6.87 o
   4  21   4       15.58       24.53      7.88 o
   5  21   4        0.94        9.14     16.25 o
   6  21   4       20.92       -0.30      8.17 o
   7  21   4        3.30       11.83      9.02 o
 -11  22   4       10.66        7.10      8.86 o
 -10  22   4       16.21       15.68      7.64 o
  -9  22   4        0.30       -6.96      6.96 o
  -8  22   4       18.99       19.45      7.22 o
  -7  22   4       26.10       12.76      6.67 o
  -6  22   4       55.27       64.33      7.91 o
  -5  22   4       16.76       25.10      5.65 o
  -4  22   4        4.33        7.81      6.34 o
  -3  22   4        3.76       -1.42      4.99 o
  -2  22   4       74.90       71.88      8.47 o
  -1  22   4        1.02       -4.44      4.44 o
   0  22   4      148.05      154.07     10.42 o
   1  22   4       21.99       10.60      4.44 o
   2  22   4       11.00        3.55      5.38 o
   3  22   4       93.36      102.78     11.79 o
   4  22   4        1.62       -2.93     10.95 o
   5  22   4       55.65       77.17     13.83 o
   6  22   4        1.51        2.02      8.77 o
   7  22   4        6.44        6.45      8.96 o
 -10  23   4        0.33       -6.65      6.65 o
  -9  23   4        0.01       13.17      6.98 o
  -8  23   4        8.40        7.90      7.90 o
  -7  23   4       21.97       22.27      7.05 o
  -6  23   4        0.68        0.87      4.78 o
  -5  23   4       58.84       64.36      8.61 o
  -4  23   4        2.55       10.37      5.92 o
  -3  23   4       32.66       40.40      7.38 o
  -2  23   4       34.48       35.21      6.88 o
  -1  23   4        3.38        2.59      5.56 o
   0  23   4        2.49        1.81      6.21 o
   1  23   4       17.67       19.62      5.60 o
   2  23   4        0.00        1.77      4.17 o
   3  23   4       14.23        1.26      6.43 o
   4  23   4        2.99        1.39      6.67 o
   5  23   4        2.71       -7.35      7.35 o
   6  23   4        3.92        0.43      8.98 o
  -9  24   4       10.44       16.37      8.24 o
  -8  24   4        0.17       -4.17      6.08 o
  -7  24   4        3.77        5.71      6.38 o
  -6  24   4        8.35        3.23      5.41 o
  -5  24   4        2.57        4.55      5.40 o
  -4  24   4        2.34        1.77      5.39 o
  -3  24   4       34.04       34.62      7.36 o
  -2  24   4        4.41       -5.04      5.38 o
  -1  24   4        0.89        3.07      5.49 o
   0  24   4       18.99       18.89      6.52 o
   1  24   4       12.83        9.36      5.59 o
   2  24   4        1.55       -1.48      6.04 o
   3  24   4       13.47       10.52     10.75 o
   4  24   4        7.78       12.65     18.49 o
   5  24   4       11.00       11.95      9.50 o
   6  24   4        0.43       -8.27      9.13 o
  -9  25   4        4.19        7.79      7.41 o
  -8  25   4        1.16       -3.00      6.51 o
  -7  25   4       17.39       19.24      7.40 o
  -6  25   4        1.62        0.39      5.42 o
  -5  25   4       19.71       18.61     10.26 o
  -4  25   4       10.32        5.22      6.40 o
  -3  25   4        2.59       -1.82      5.56 o
  -2  25   4       68.18       76.00      9.48 o
  -1  25   4       37.97       52.92      8.60 o
   0  25   4        7.47        9.45      6.12 o
   1  25   4        0.16        4.43      5.07 o
   2  25   4        0.63        3.65      6.68 o
   3  25   4        1.71       11.42      7.50 o
   4  25   4        0.10       -6.61      6.61 o
   5  25   4       11.16        5.13      9.46 o
  -8  26   4       29.55       34.68      9.25 o
  -7  26   4      104.85      116.93     12.37 o
  -6  26   4        4.06       -2.09      5.50 o
  -5  26   4        8.11        3.65      5.69 o
  -4  26   4        9.96       18.40      7.66 o
  -3  26   4       26.11       23.68      7.28 o
  -2  26   4       12.28       10.24      6.51 o
  -1  26   4       30.52       31.29      7.63 o
   0  26   4       10.89       13.79      6.59 o
   1  26   4       16.75       20.52      8.12 o
   2  26   4       10.83        5.91      9.98 o
   3  26   4       10.89       15.62      8.56 o
   4  26   4       39.72       41.40     10.51 o
  -7  27   4        6.07       14.54      7.79 o
  -6  27   4        2.33       -5.30      5.30 o
  -5  27   4        1.36        6.82      5.97 o
  -4  27   4        0.54        1.75      6.16 o
  -3  27   4        9.35       20.30      6.88 o
  -2  27   4        8.11       13.73      6.93 o
  -1  27   4        2.58       14.43      7.12 o
   0  27   4        0.67        7.09      6.59 o
   1  27   4        5.79        5.45     12.33 o
   2  27   4       10.59       12.33      8.64 o
   3  27   4        1.60       23.11      9.99 o
  -6  28   4       23.50       15.08      7.06 o
  -5  28   4        1.32       -4.83      5.64 o
  -4  28   4        0.00       -4.07      9.93 o
  -3  28   4       21.80       26.61      8.02 o
  -2  28   4       40.03       37.89      8.86 o
  -1  28   4       89.15      120.57     12.23 o
   0  28   4        9.83       11.93      8.54 o
   1  28   4        9.08        9.63     13.31 o
   2  28   4       51.52       58.06     11.64 o
  -4  29   4        0.32        1.01      7.16 o
  -3  29   4       14.81       44.12      9.16 o
  -2  29   4       25.17       20.65     13.50 o
  -1  29   4       16.43       46.60     10.96 o
   0  29   4        8.08       16.89      8.79 o
 -15   1   5        6.79       11.58      9.96 o
 -14   1   5       47.74       42.57      8.25 o
 -13   1   5       12.64        6.95      7.13 o
 -12   1   5       64.64       55.36      7.32 o
 -11   1   5       87.92       97.62      6.26 o
 -10   1   5      480.60      483.05     11.54 o
  -9   1   5      104.01      103.67      6.03 o
  -8   1   5       55.44       59.67      6.90 o
  -7   1   5        0.00        1.33      1.81 o
  -6   1   5       32.45       29.03      2.18 o
  -5   1   5        0.01       -0.21      0.94 o
  -4   1   5     1585.54     1590.15     16.62 o
  -3   1   5     1296.66     1311.11     12.07 o
  -2   1   5     1460.79     1561.71     18.73 o
  -1   1   5       25.34       31.99      2.62 o
   0   1   5     1713.90     1825.77     20.34 o
   1   1   5      112.34      126.64      3.78 o
   2   1   5      901.85      885.86     16.45 o
   3   1   5      241.65      228.23      5.35 o
   4   1   5      812.34      758.57     13.40 o
   5   1   5      269.35      258.78      8.03 o
   6   1   5       61.25       67.92      5.26 o
   7   1   5       31.97       38.02      4.38 o
   8   1   5       53.08       45.50      7.39 o
   9   1   5       35.09       44.52      6.92 o
  10   1   5       13.19       25.72      6.68 o
 -15   2   5        6.14       16.03     10.94 o
 -14   2   5       12.05       13.14      6.51 o
 -13   2   5       73.82       90.96      9.50 o
 -12   2   5        0.60       -4.12      4.58 o
 -11   2   5       72.38       85.36      5.97 o
 -10   2   5      194.54      179.78     11.63 o
  -9   2   5      456.01      447.36     10.41 o
  -8   2   5      449.95      466.57      9.90 o
  -7   2   5      104.30      100.18      4.44 o
  -6   2   5        0.80       -1.20      1.20 o
  -5   2   5       47.45       39.97      2.03 o
  -4   2   5        8.33        6.30      1.61 o
  -3   2   5      368.97      373.66      4.71 o
  -2   2   5      129.91      144.36      3.91 o
  -1   2   5        6.35        2.77      1.46 o
   0   2   5      921.58      959.15     11.41 o
   1   2   5      203.12      194.46      4.68 o
   2   2   5     1224.92     1218.67     14.95 o
   3   2   5        5.35        6.74      2.33 o
   4   2   5      498.76      460.46      9.98 o
   5   2   5       99.74      102.76      5.62 o
   6   2   5      258.16      256.34      8.61 o
   7   2   5        1.04        0.11      3.30 o
   8   2   5       76.22       61.42      7.10 o
   9   2   5        0.00        1.28      4.56 o
  10   2   5       11.33        0.74      6.49 o
 -15   3   5        1.47      -11.02     12.29 o
 -14   3   5       12.57       18.65      8.06 o
 -13   3   5       71.50       71.26     11.13 o
 -12   3   5       66.46       72.39      7.90 o
 -11   3   5       42.37       30.48      4.72 o
 -10   3   5      279.47      250.01      9.92 o
  -9   3   5       61.64       59.11      4.61 o
  -8   3   5      380.96      350.54      8.50 o
  -7   3   5      146.13      146.29      5.21 o
  -6   3   5      221.03      216.11      4.81 o
  -5   3   5       10.09        8.18      1.30 o
  -4   3   5     3005.82     3048.84     24.34 o
  -3   3   5       98.32       99.95      2.36 o
  -2   3   5     1461.43     1456.03     21.24 o
  -1   3   5      231.69      245.80      5.99 o
   0   3   5      110.95      110.17      5.36 o
   1   3   5      950.99     1005.11     11.33 o
   2   3   5        0.66       -1.63      1.63 o
   3   3   5      361.09      357.54      8.06 o
   4   3   5       23.93       20.70      3.34 o
   5   3   5      340.21      314.71      9.02 o
   6   3   5        0.00        1.56      2.97 o
   7   3   5      129.61      135.51     14.24 o
   8   3   5       90.55       85.55      9.64 o
   9   3   5       20.69       23.06      5.86 o
  10   3   5        4.15       21.88      7.43 o
 -15   4   5        0.10       -1.95      8.98 o
 -14   4   5        0.13        1.94      6.64 o
 -13   4   5        1.50        5.42      5.49 o
 -12   4   5       30.42       28.49      7.58 o
 -11   4   5       71.49       77.46      6.67 o
 -10   4   5       48.60       47.28      4.67 o
  -9   4   5        0.33       -0.16      2.51 o
  -8   4   5        3.22        1.64      2.20 o
  -7   4   5      165.99      178.29      5.72 o
  -6   4   5      106.19      118.71      3.46 o
  -5   4   5       19.11       15.33      1.50 o
  -4   4   5       70.86       83.35      2.87 o
  -3   4   5      304.93      285.73      4.13 o
  -2   4   5      278.51      311.89      6.55 o
  -1   4   5       77.22       85.03      3.94 o
   0   4   5        2.31       -0.92      2.14 o
   1   4   5       21.38       16.99      1.94 o
   2   4   5      985.28      963.68     12.02 o
   3   4   5      154.56      152.94      5.04 o
   4   4   5      630.80      642.13     13.00 o
   5   4   5      254.97      251.38      8.19 o
   6   4   5      155.91      162.26     10.00 o
   7   4   5      106.30       90.99      7.41 o
   8   4   5      174.68      171.63     15.08 o
   9   4   5       13.16        6.04      5.99 o
  10   4   5        5.15       -5.37      5.37 o
 -15   5   5        0.41       -2.75      8.84 o
 -14   5   5        4.38        4.26      7.37 o
 -13   5   5       21.81       24.91      6.88 o
 -12   5   5       13.90       23.11      5.80 o
 -11   5   5      125.41      124.44      7.87 o
 -10   5   5        1.13        5.54      2.98 o
  -9   5   5      148.31      147.74      6.45 o
  -8   5   5        4.10       -2.01      2.01 o
  -7   5   5       78.83       70.35      4.10 o
  -6   5   5      820.36      833.11     10.05 o
  -5   5   5      897.06     1024.69     10.92 o
  -4   5   5      153.29      114.74      3.23 o
  -3   5   5      548.73      590.65      6.51 o
  -2   5   5        0.28       -0.44      0.79 o
  -1   5   5     1547.34     1657.22     18.47 o
   0   5   5        0.20        1.19      1.16 o
   1   5   5      198.28      176.68      4.19 o
   2   5   5      349.20      364.10      6.70 o
   3   5   5        3.30       -0.63      2.00 o
   4   5   5      448.36      431.59     11.23 o
   5   5   5      474.72      493.47     11.51 o
   6   5   5       25.65       27.96      4.31 o
   7   5   5        6.36        8.28      4.36 o
   8   5   5      138.53      136.73     11.25 o
   9   5   5       10.21        8.73      6.47 o
  10   5   5       12.28        1.99      6.06 o
 -15   6   5        3.37       -4.03      9.03 o
 -14   6   5        0.00       -6.29      6.29 o
 -13   6   5       19.30       26.41      7.73 o
 -12   6   5        5.86        7.81      5.00 o
 -11   6   5       20.96       23.65      4.56 o
 -10   6   5        9.43        3.02      3.05 o
  -9   6   5       14.49       11.98      3.38 o
  -8   6   5        1.63        2.29      2.59 o
  -7   6   5       13.48       16.83      2.48 o
  -6   6   5      160.08      163.22      4.00 o
  -5   6   5      111.98      120.13      3.64 o
  -4   6   5       75.31       80.82      3.04 o
  -3   6   5       29.09       29.20      2.34 o
  -2   6   5     1566.40     1649.27     15.03 o
  -1   6   5      224.65      237.32      4.05 o
   0   6   5       79.30       89.58      2.78 o
   1   6   5       42.32       48.44      2.45 o
   2   6   5      368.09      372.32      7.03 o
   3   6   5       74.46       84.60      5.03 o
   4   6   5        1.59        2.22      3.10 o
   5   6   5       44.94       48.60      4.67 o
   6   6   5        0.18       -0.92      3.01 o
   7   6   5      156.63      147.62      9.07 o
   8   6   5        6.50        5.29      6.22 o
   9   6   5       10.94        9.29      6.44 o
  10   6   5        0.00        0.75     13.51 o
 -15   7   5        1.07        4.04     10.40 o
 -14   7   5        4.00       -3.79      7.16 o
 -13   7   5        7.32        6.26      6.81 o
 -12   7   5       13.91       12.57      5.38 o
 -11   7   5        2.73        4.94      3.72 o
 -10   7   5       28.58       22.12      4.44 o
  -9   7   5        0.20       -0.62      2.65 o
  -8   7   5        7.01        3.94      2.43 o
  -7   7   5       16.40       14.09      2.28 o
  -6   7   5       27.11       28.01      2.55 o
  -5   7   5       85.74       97.55      3.86 o
  -4   7   5      788.46      766.89      9.88 o
  -3   7   5     1102.68     1141.22     13.51 o
  -2   7   5        2.67        3.47      1.24 o
  -1   7   5        7.43        7.95      1.47 o
   0   7   5     1806.82     1815.14     18.99 o
   1   7   5        2.68        2.94      1.48 o
   2   7   5      908.60      944.00     13.78 o
   3   7   5        3.94        1.04      2.12 o
   4   7   5       91.15      100.03      6.08 o
   5   7   5       10.83       10.09      3.29 o
   6   7   5       72.47       60.00      5.42 o
   7   7   5      290.23      309.83     12.15 o
   8   7   5        2.60        2.88      5.43 o
   9   7   5       29.54       28.13      7.58 o
  10   7   5        1.77       -5.75      7.81 o
 -15   8   5       20.57        7.97     19.76 o
 -14   8   5       16.33       23.76     11.10 o
 -13   8   5       12.19       10.92      7.68 o
 -12   8   5        8.20       -1.65      4.67 o
 -11   8   5        1.81       -0.99      4.66 o
 -10   8   5       84.97       83.83      6.67 o
  -9   8   5        0.45       -2.17      2.88 o
  -8   8   5      100.38      103.08      5.04 o
  -7   8   5      101.26      107.97      4.46 o
  -6   8   5       71.38       83.36      3.74 o
  -5   8   5      238.94      263.58      7.23 o
  -4   8   5      465.81      468.64      7.87 o
  -3   8   5      101.04      106.47      3.74 o
  -2   8   5      155.94      153.74      4.32 o
  -1   8   5       59.96       48.16      2.52 o
   0   8   5       59.04       58.51      3.13 o
   1   8   5     1453.48     1490.16     18.67 o
   2   8   5       18.09       27.80      2.62 o
   3   8   5       26.08       32.37      3.41 o
   4   8   5      100.48       96.73      6.47 o
   5   8   5      238.04      230.81      8.31 o
   6   8   5       48.14       49.81      5.81 o
   7   8   5       15.39        8.45      5.79 o
   8   8   5        7.43        6.92      5.87 o
   9   8   5        0.28       -5.03      7.21 o
  10   8   5        0.00        1.01     11.83 o
 -14   9   5        3.73        6.34     12.33 o
 -13   9   5       11.30       23.98      8.25 o
 -12   9   5       41.17       37.82      8.98 o
 -11   9   5       19.32       12.66      5.40 o
 -10   9   5        1.22       -2.42      4.39 o
  -9   9   5       81.87       92.03      6.53 o
  -8   9   5       39.75       45.62      4.33 o
  -7   9   5      489.51      431.18      9.11 o
  -6   9   5      116.57      119.16      4.77 o
  -5   9   5      156.15      167.94      5.71 o
  -4   9   5     1389.26     1355.28     15.15 o
  -3   9   5      646.76      698.05     10.25 o
  -2   9   5      528.66      556.96      7.69 o
  -1   9   5       29.42       33.81      2.29 o
   0   9   5      390.09      427.35      7.41 o
   1   9   5       37.46       37.34      3.07 o
   2   9   5       61.77       63.39      3.79 o
   3   9   5      130.08      117.72      9.99 o
   4   9   5       37.81       40.11      4.66 o
   5   9   5        3.07        0.31      3.27 o
   6   9   5        0.54        2.15      3.71 o
   7   9   5       31.83       20.34     11.48 o
   8   9   5        0.10       -5.99      5.99 o
   9   9   5       32.24       11.18      8.52 o
  10   9   5        1.22       -6.99     15.66 o
 -14  10   5        7.88       -3.00      7.65 o
 -13  10   5       13.71       11.33      7.59 o
 -12  10   5        0.17       -5.07      5.07 o
 -11  10   5       84.17       74.63      8.49 o
 -10  10   5        1.34        0.05      4.06 o
  -9  10   5      111.81      116.18      7.19 o
  -8  10   5        1.81        1.11      2.67 o
  -7  10   5        5.57        6.67      2.46 o
  -6  10   5        1.54        3.56      2.65 o
  -5  10   5       55.21       60.70      3.55 o
  -4  10   5       94.49      100.45      4.09 o
  -3  10   5      111.53      120.31      4.40 o
  -2  10   5        3.72        3.29      1.50 o
  -1  10   5       66.68       85.64      3.42 o
   0  10   5       36.91       39.46      3.64 o
   1  10   5       94.10      108.27      4.20 o
   2  10   5       57.36       55.06      3.78 o
   3  10   5      137.06      123.90      6.85 o
   4  10   5       36.64       35.29      4.68 o
   5  10   5       64.68       62.29      6.09 o
   6  10   5       38.91       54.06      6.28 o
   7  10   5        0.05        4.55      5.36 o
   8  10   5        0.02       10.54      6.39 o
   9  10   5       15.80       18.76      9.40 o
 -14  11   5       26.85       38.15     10.21 o
 -13  11   5       45.58       52.58     10.33 o
 -12  11   5       22.94       23.48      8.11 o
 -11  11   5        0.17        7.44      5.90 o
 -10  11   5        0.79        0.08      4.31 o
  -9  11   5       67.63       74.36      6.25 o
  -8  11   5        4.80       10.49      2.94 o
  -7  11   5      113.40      117.74      5.46 o
  -6  11   5       69.15       72.69      4.28 o
  -5  11   5       39.63       38.21      3.22 o
  -4  11   5      149.13      135.84      5.00 o
  -3  11   5      227.68      218.44      6.36 o
  -2  11   5      175.00      169.63      4.20 o
  -1  11   5       23.58       30.65      3.57 o
   0  11   5      590.83      576.81     12.35 o
   1  11   5      134.03      142.01      5.34 o
   2  11   5       13.81       18.79      3.04 o
   3  11   5      104.89       99.78      6.63 o
   4  11   5       65.91       61.79      5.72 o
   5  11   5        7.64       18.22      4.38 o
   6  11   5       22.30       20.28      6.06 o
   7  11   5       17.45       12.88      6.38 o
   8  11   5        0.08        3.96      7.98 o
   9  11   5       10.96       21.57     13.43 o
 -14  12   5        0.28        1.39      7.86 o
 -13  12   5       34.94       28.80      9.14 o
 -12  12   5        5.02        2.20      8.30 o
 -11  12   5       77.38       77.86     10.29 o
 -10  12   5       19.12       14.75      6.12 o
  -9  12   5       19.05       16.57      5.62 o
  -8  12   5       71.73       58.52      5.09 o
  -7  12   5        0.69        1.06      2.50 o
  -6  12   5        3.46        5.11      2.43 o
  -5  12   5      265.36      270.17      6.55 o
  -4  12   5       71.83       78.17      4.60 o
  -3  12   5      186.20      213.80      5.64 o
  -2  12   5       58.52       45.79      3.61 o
  -1  12   5      174.89      176.70      5.45 o
   0  12   5       20.83       22.51      2.95 o
   1  12   5       10.79        9.72      2.53 o
   2  12   5        5.53        1.81      2.49 o
   3  12   5      121.15      122.03      6.54 o
   4  12   5       59.60       66.37      6.09 o
   5  12   5        4.43        3.38      5.37 o
   6  12   5       57.78       71.98      7.10 o
   7  12   5        1.29        2.64      5.33 o
   8  12   5        3.06        3.56      7.89 o
   9  12   5        1.87       -0.81     10.37 o
 -14  13   5       25.19       32.16     10.35 o
 -13  13   5       13.82       26.25      9.40 o
 -12  13   5        6.30       -6.08      6.08 o
 -11  13   5        7.33       14.87      7.26 o
 -10  13   5      122.37      127.86     11.69 o
  -9  13   5        6.94        2.27      4.71 o
  -8  13   5      338.13      302.69      9.68 o
  -7  13   5        0.07       -1.24      2.56 o
  -6  13   5      156.54      128.99      5.67 o
  -5  13   5       19.35       14.04      2.63 o
  -4  13   5      691.62      662.89     12.58 o
  -3  13   5        9.95        6.44      2.95 o
  -2  13   5     1554.58     1501.90     18.29 o
  -1  13   5       25.21       24.20      3.24 o
   0  13   5       21.13       23.99      2.96 o
   1  13   5        7.51        8.83      2.60 o
   2  13   5       10.99        7.58      2.74 o
   3  13   5      123.97      120.73      6.70 o
   4  13   5      496.25      458.38     17.93 o
   5  13   5       74.39       75.68      6.94 o
   6  13   5       21.93       19.60      6.36 o
   7  13   5       19.06        9.47      9.93 o
   8  13   5        0.03        3.74      8.32 o
   9  13   5        6.46        9.91      9.33 o
 -13  14   5        0.42       -2.36      7.71 o
 -12  14   5        3.26       10.85      7.43 o
 -11  14   5       11.52       17.34      7.36 o
 -10  14   5       22.71       22.00      7.20 o
  -9  14   5        5.00        4.61      5.02 o
  -8  14   5        5.08        7.86      4.18 o
  -7  14   5       26.88       18.88      3.83 o
  -6  14   5        1.95        0.83      2.79 o
  -5  14   5       15.68       15.38      3.17 o
  -4  14   5      101.25      100.77      5.80 o
  -3  14   5       78.97       83.52      5.12 o
  -2  14   5      263.16      249.31      6.33 o
  -1  14   5      234.96      223.93      7.21 o
   0  14   5        1.30        2.42      2.30 o
   1  14   5       44.17       35.78      4.35 o
   2  14   5       61.20       63.80      4.72 o
   3  14   5        1.47        2.88      3.25 o
   4  14   5      122.69      142.06      8.67 o
   5  14   5       23.61       24.79      5.21 o
   6  14   5        5.39        1.12      5.16 o
   7  14   5        5.41       13.45      8.18 o
   8  14   5        0.00        6.35      8.59 o
   9  14   5        8.47        5.07      8.57 o
 -13  15   5        0.90        0.06      7.38 o
 -12  15   5        0.93       -0.15      6.71 o
 -11  15   5       24.04        7.59      6.62 o
 -10  15   5        0.67       -4.41      4.41 o
  -9  15   5        4.00        3.31      6.38 o
  -8  15   5      141.74      112.61     12.57 o
  -7  15   5        2.18        8.15      3.94 o
  -6  15   5      618.52      541.68     12.51 o
  -5  15   5      274.00      291.53      8.26 o
  -4  15   5      632.69      630.33     12.86 o
  -3  15   5      470.40      440.19     10.50 o
  -2  15   5     1246.46     1258.09     16.91 o
  -1  15   5      117.90      115.61      5.81 o
   0  15   5      201.67      188.95      6.45 o
   1  15   5        3.25        5.29      3.29 o
   2  15   5       83.06       73.10      6.10 o
   3  15   5      128.93      138.16      8.82 o
   4  15   5      497.26      511.72     23.41 o
   5  15   5        0.00        6.47      5.40 o
   6  15   5       39.22       30.36      7.37 o
   7  15   5        2.92        2.32      8.15 o
   8  15   5       17.42        7.32      9.26 o
 -13  16   5        0.03       -0.27      8.07 o
 -12  16   5       25.34       18.48      8.54 o
 -11  16   5        0.22        0.11      7.52 o
 -10  16   5       93.18       81.88      9.27 o
  -9  16   5       19.65       20.09      6.08 o
  -8  16   5       62.60       59.14      7.60 o
  -7  16   5       39.40       31.85      6.03 o
  -6  16   5       58.89       68.92      6.49 o
  -5  16   5       77.11       91.07      5.88 o
  -4  16   5      736.81      719.84     14.37 o
  -3  16   5      126.01      129.71      6.45 o
  -2  16   5      305.60      306.36      9.09 o
  -1  16   5        0.82       -2.16      2.16 o
   0  16   5       67.63       84.62      4.97 o
   1  16   5       12.30        6.08      3.03 o
   2  16   5      171.40      153.17     10.85 o
   3  16   5        2.68       -4.07      5.04 o
   4  16   5       87.10      101.87      7.88 o
   5  16   5       36.57       44.92      8.66 o
   6  16   5       31.53       49.68     10.85 o
   7  16   5       25.71        8.62      9.00 o
   8  16   5       17.54        7.93      9.22 o
 -13  17   5        0.52       -2.45      8.21 o
 -12  17   5        0.26       -1.93      6.98 o
 -11  17   5        1.66       -0.94      5.91 o
 -10  17   5        0.76       -1.46      5.13 o
  -9  17   5        0.85        2.14      5.29 o
  -8  17   5        3.25       -4.63      4.63 o
  -7  17   5        0.61       -1.17      4.69 o
  -6  17   5       51.54       43.81      5.75 o
  -5  17   5        0.00       -0.62      2.89 o
  -4  17   5      249.41      215.00      8.25 o
  -3  17   5      319.61      293.07      9.20 o
  -2  17   5       22.60       26.60      3.96 o
  -1  17   5       42.94       56.01      4.29 o
   0  17   5       62.57       63.45      4.76 o
   1  17   5        9.30        1.81      3.00 o
   2  17   5      125.44      114.26      7.85 o
   3  17   5       27.88       19.48      4.63 o
   4  17   5       12.62       13.31      7.52 o
   5  17   5        6.32       -2.57      6.18 o
   6  17   5        4.42       -2.86      7.50 o
   7  17   5        4.75       -1.41      8.17 o
   8  17   5        0.75        2.37      9.01 o
 -12  18   5        5.55        1.35      6.90 o
 -11  18   5        8.08        8.62      6.75 o
 -10  18   5        0.50       -4.05      5.36 o
  -9  18   5       12.41       18.28      6.25 o
  -8  18   5        4.91       -3.49      7.01 o
  -7  18   5       88.16       82.92      8.68 o
  -6  18   5       18.39       20.84      5.59 o
  -5  18   5       61.39       62.92      6.04 o
  -4  18   5       50.64       48.70      5.00 o
  -3  18   5        0.09       -2.49      2.96 o
  -2  18   5        0.31        0.65      2.92 o
  -1  18   5       60.90       67.01      5.51 o
   0  18   5       47.07       53.11      5.40 o
   1  18   5       69.99       65.58      6.10 o
   2  18   5      257.33      250.24     10.15 o
   3  18   5        4.85        7.24      4.10 o
   4  18   5       28.34       15.27     13.65 o
   5  18   5       28.51       13.66      8.08 o
   6  18   5        2.13        2.27      8.60 o
   7  18   5        7.13        6.31      8.69 o
 -12  19   5       45.31       59.29     10.03 o
 -11  19   5        5.18        9.72      6.44 o
 -10  19   5       10.97       11.06      6.50 o
  -9  19   5        0.25        0.28      5.50 o
  -8  19   5        5.41       17.51      6.07 o
  -7  19   5       88.87      102.86      9.45 o
  -6  19   5        4.77        0.13      4.19 o
  -5  19   5      102.30      100.96      7.97 o
  -4  19   5       30.79       16.29      4.54 o
  -3  19   5      132.47      134.47      7.25 o
  -2  19   5       22.65       17.19      3.75 o
  -1  19   5        1.07        7.85      3.49 o
   0  19   5      261.65      252.52      8.45 o
   1  19   5      101.81      101.74      7.39 o
   2  19   5      156.31      155.88      8.66 o
   3  19   5        8.89        3.09      7.86 o
   4  19   5        2.18        6.39      6.25 o
   5  19   5        3.75       -5.18      6.80 o
   6  19   5       22.04       21.19     10.03 o
   7  19   5        2.33       -3.81      7.82 o
 -11  20   5       18.28        7.59      6.80 o
 -10  20   5       31.02       35.67      8.00 o
  -9  20   5       13.03       -0.05      5.84 o
  -8  20   5        8.26        5.38      5.73 o
  -7  20   5       24.20       17.78      5.99 o
  -6  20   5       10.42       12.68      6.39 o
  -5  20   5      324.35      346.24     12.81 o
  -4  20   5      150.89      149.21     10.34 o
  -3  20   5       11.68       15.76      5.59 o
  -2  20   5        4.87        7.16      3.45 o
  -1  20   5       78.90       82.91      6.32 o
   0  20   5       34.83       30.07      4.25 o
   1  20   5       84.71       85.03     10.17 o
   2  20   5        6.08        9.93      6.28 o
   3  20   5        7.18        8.90      6.58 o
   4  20   5        2.78        3.93      6.45 o
   5  20   5        1.17       -1.30      7.72 o
   6  20   5        0.79       -1.96      8.22 o
   7  20   5        0.01       -5.11      8.28 o
 -11  21   5       21.40       26.17      8.41 o
 -10  21   5       22.33       16.66      8.57 o
  -9  21   5       20.44       30.01      7.83 o
  -8  21   5        2.39       -3.31      4.98 o
  -7  21   5       38.16       42.46      7.79 o
  -6  21   5       49.45       51.45      6.89 o
  -5  21   5       10.80       18.45      5.28 o
  -4  21   5       69.85       55.33      8.00 o
  -3  21   5       11.54        8.49      5.19 o
  -2  21   5        0.07       -1.56      4.57 o
  -1  21   5       33.26       34.29      6.62 o
   0  21   5       25.99       24.26      7.18 o
   1  21   5        5.37        6.25      6.38 o
   2  21   5       13.35       15.30      9.53 o
   3  21   5        0.13       -7.70      7.70 o
   4  21   5       17.41       15.67      7.45 o
   5  21   5       28.45       38.66     10.39 o
   6  21   5       12.30        1.83      8.99 o
 -10  22   5       15.65       30.02      8.34 o
  -9  22   5        0.22       10.73      6.94 o
  -8  22   5        2.60        2.79      5.76 o
  -7  22   5        0.58       -6.98      6.98 o
  -6  22   5       11.66       15.89      5.58 o
  -5  22   5       42.86       42.20      6.48 o
  -4  22   5       42.42       50.15      7.92 o
  -3  22   5       54.25       56.17      8.02 o
  -2  22   5        0.02        1.32      5.22 o
  -1  22   5        0.06       -0.76      5.99 o
   0  22   5        8.74       15.01      7.12 o
   1  22   5        0.50        4.80      6.32 o
   2  22   5        3.87        1.22      6.35 o
   3  22   5       10.92       17.42      7.21 o
   4  22   5        7.22       24.37      7.55 o
   5  22   5        3.69       11.41     19.01 o
   6  22   5        1.05        4.91      9.21 o
 -10  23   5        0.26       -7.52      7.52 o
  -9  23   5        1.30        9.81      7.26 o
  -8  23   5       30.44       31.01      8.03 o
  -7  23   5        7.02        3.66      5.97 o
  -6  23   5       82.41       90.78      8.86 o
  -5  23   5        3.43       -2.85      4.75 o
  -4  23   5        0.41        0.14      5.45 o
  -3  23   5       15.90       14.38      6.15 o
  -2  23   5       17.59       16.26      6.16 o
  -1  23   5       39.49       34.36     11.25 o
   0  23   5       14.68       20.77      7.87 o
   1  23   5       14.73       11.39      7.50 o
   2  23   5       17.56       12.35      7.80 o
   3  23   5        0.17       -6.46      6.46 o
   4  23   5       31.01       34.45      9.20 o
   5  23   5       11.27       10.41      9.23 o
  -9  24   5       15.53       18.47     14.47 o
  -8  24   5       22.16       14.20      7.65 o
  -7  24   5        6.33       15.06      7.33 o
  -6  24   5       20.55       44.70      7.23 o
  -5  24   5        5.60        6.28      5.27 o
  -4  24   5        4.71        5.99      5.80 o
  -3  24   5       21.89       20.32      8.02 o
  -2  24   5        3.35       -3.37      6.01 o
  -1  24   5       32.86       44.59      9.45 o
   0  24   5       30.17       46.12      9.33 o
   1  24   5        9.59        4.28      6.61 o
   2  24   5        0.43       -4.41      5.78 o
   3  24   5        3.19       17.15      7.68 o
   4  24   5        0.12        5.56     13.97 o
  -8  25   5        2.11        3.88      7.61 o
  -7  25   5       14.40       22.84     15.85 o
  -6  25   5        8.89        8.16      5.95 o
  -5  25   5        1.92        9.06      5.79 o
  -4  25   5        3.12       12.42      7.63 o
  -3  25   5       15.08       10.31      7.20 o
  -2  25   5       12.28       10.75      7.45 o
  -1  25   5       86.97      119.33     13.07 o
   0  25   5       11.32       18.52      7.97 o
   1  25   5        5.26       11.79      7.08 o
   2  25   5       11.66        5.18      7.11 o
   3  25   5        2.64       10.99      7.98 o
   4  25   5        4.77        4.30     12.61 o
  -7  26   5        3.08       -8.40     14.83 o
  -6  26   5        9.59        3.81     10.52 o
  -5  26   5       15.87       18.13      7.79 o
  -4  26   5        1.31        6.06      7.72 o
  -3  26   5       47.95       37.27     11.66 o
  -2  26   5       27.71       25.49      9.46 o
  -1  26   5        2.39       -0.69     11.69 o
   0  26   5        6.40       11.98      7.97 o
   1  26   5        0.15       -6.50      6.50 o
   2  26   5        1.43        6.22      7.43 o
   3  26   5       85.41       76.50     14.81 o
  -6  27   5       16.62        0.97      6.73 o
  -5  27   5       10.41       10.43      7.94 o
  -4  27   5       78.56       91.09     18.83 o
  -3  27   5       33.60       36.95      9.96 o
  -2  27   5        4.61       -6.44      7.05 o
  -1  27   5        0.06       19.27     10.28 o
   0  27   5        4.34       -4.69      8.85 o
   1  27   5       55.75       55.11     11.02 o
  -5  28   5       12.36       16.12      8.74 o
  -4  28   5       88.12      114.33     20.93 o
  -3  28   5       19.49       40.36     10.41 o
  -2  28   5       44.91       31.13     14.13 o
  -1  28   5        0.52       10.23      8.07 o
   0  28   5        5.64       21.01      9.23 o
 -15   0   6       31.34       47.19     17.84 o
 -14   0   6       67.01       85.15     20.05 o
 -13   0   6       17.01       17.61     12.96 o
 -12   0   6      121.98      115.20     19.01 o
 -11   0   6        0.92        1.02      4.31 o
 -10   0   6       17.22       11.47      4.66 o
  -9   0   6     1596.52     1441.05     54.32 o
  -8   0   6     1541.64     1483.81     30.60 o
  -7   0   6      612.97      594.75     12.61 o
  -6   0   6      150.93      150.69      5.49 o
  -5   0   6      511.59      532.57     10.77 o
  -4   0   6       87.10       94.22      4.04 o
  -3   0   6     2124.66     2075.19     48.78 o
  -2   0   6     2232.83     2220.70     32.79 o
  -1   0   6      480.05      471.98     10.27 o
   0   0   6      283.90      295.23      6.62 o
   1   0   6     1451.71     1440.25     36.67 o
   2   0   6      323.03      292.23      8.40 o
   3   0   6     1138.52     1088.04     21.03 o
   4   0   6      601.71      603.73     15.44 o
   5   0   6      164.16      158.99      8.68 o
   6   0   6       47.90       45.03      6.27 o
   7   0   6       11.21       11.18      6.03 o
   8   0   6       46.01       50.62      9.67 o
   9   0   6       14.14       20.52      8.88 o
 -15   1   6        1.03        4.05      9.18 o
 -14   1   6        0.00        1.12     14.36 o
 -13   1   6        8.13        3.40      7.08 o
 -12   1   6       16.13        9.38      7.44 o
 -11   1   6        4.34       11.94      3.61 o
 -10   1   6       74.99       77.14      5.36 o
  -9   1   6      588.00      563.40     11.66 o
  -8   1   6        0.87        1.99      2.34 o
  -7   1   6      107.86      113.26      5.16 o
  -6   1   6      270.65      265.56      5.64 o
  -5   1   6        0.95        1.80      1.35 o
  -4   1   6       33.30       41.31      2.10 o
  -3   1   6      909.44      903.06      9.60 o
  -2   1   6      139.20      126.90      3.70 o
  -1   1   6       12.28       15.16      1.83 o
   0   1   6       28.96       33.74      2.05 o
   1   1   6        0.35        0.65      1.71 o
   2   1   6        3.80        2.64      1.94 o
   3   1   6        0.46        0.78      2.29 o
   4   1   6       11.59        8.80      2.98 o
   5   1   6        3.38        6.57      2.75 o
   6   1   6        6.59        1.28      2.81 o
   7   1   6        0.06       -1.13      3.74 o
   8   1   6        1.29       -0.54      4.25 o
   9   1   6       18.86       15.09      5.83 o
 -15   2   6        0.21        4.72      9.36 o
 -14   2   6        6.55       11.16     11.33 o
 -13   2   6        2.21        9.45      8.01 o
 -12   2   6        0.16       -5.05      6.11 o
 -11   2   6        4.15        2.74      3.90 o
 -10   2   6      160.78      147.37     11.92 o
  -9   2   6      244.42      227.05      7.45 o
  -8   2   6      458.02      449.44     11.14 o
  -7   2   6       59.47       65.70      3.69 o
  -6   2   6       22.34       31.62      2.43 o
  -5   2   6      316.64      331.37      5.75 o
  -4   2   6      502.13      508.09      6.90 o
  -3   2   6      389.25      366.44      5.97 o
  -2   2   6        4.53        3.36      1.65 o
  -1   2   6       20.63       19.76      2.19 o
   0   2   6        7.56        6.26      1.51 o
   1   2   6      292.27      253.06      5.08 o
   2   2   6        5.49        3.27      1.96 o
   3   2   6       67.12       64.90      4.12 o
   4   2   6      143.53      140.17      5.93 o
   5   2   6       15.13       13.98      3.44 o
   6   2   6       14.96       16.35      3.88 o
   7   2   6       11.47       14.78      4.83 o
   8   2   6        0.01        9.09      4.66 o
   9   2   6        3.30        2.67      5.80 o
 -15   3   6        2.22        6.39      9.39 o
 -14   3   6        6.91        0.47      8.37 o
 -13   3   6       26.68       42.69     10.26 o
 -12   3   6        1.67        5.38      7.19 o
 -11   3   6        0.92       -0.16      3.16 o
 -10   3   6       95.99       97.56      5.77 o
  -9   3   6      113.33      121.94      6.78 o
  -8   3   6        4.05        3.61      2.22 o
  -7   3   6       75.52       77.78      3.75 o
  -6   3   6       76.38       76.35      3.91 o
  -5   3   6        3.17        1.02      1.30 o
  -4   3   6       67.17       85.29      4.04 o
  -3   3   6      231.16      257.53      3.99 o
  -2   3   6        4.53        7.59      2.02 o
  -1   3   6        2.78        4.86      2.36 o
   0   3   6      101.57       97.58      3.09 o
   1   3   6       16.54       19.18      2.23 o
   2   3   6      685.73      656.80     10.94 o
   3   3   6       26.87       26.21      3.59 o
   4   3   6        0.44        2.77      2.64 o
   5   3   6        8.70        9.28      3.50 o
   6   3   6       40.13       44.33      4.85 o
   7   3   6       49.61       44.76      6.29 o
   8   3   6       28.28       26.58      5.94 o
   9   3   6       54.73       53.81      7.57 o
 -15   4   6        1.75        7.00      9.41 o
 -14   4   6        0.18       20.25      9.47 o
 -13   4   6        1.84        3.24      7.83 o
 -12   4   6        0.30       -0.62     10.55 o
 -11   4   6        4.92        0.12      3.01 o
 -10   4   6      163.04      161.20      7.79 o
  -9   4   6        9.57        5.42      2.77 o
  -8   4   6       57.01       52.69      4.96 o
  -7   4   6        0.02       -0.11      1.71 o
  -6   4   6      120.36      130.33      3.70 o
  -5   4   6       28.06       24.10      1.83 o
  -4   4   6     1088.89     1127.96     11.45 o
  -3   4   6        5.77        7.64      1.20 o
  -2   4   6      264.88      253.81      6.84 o
  -1   4   6       72.17       82.24      4.17 o
   0   4   6       25.55       26.37      2.05 o
   1   4   6       28.91       28.09      2.19 o
   2   4   6        9.21        1.41      2.26 o
   3   4   6       36.88       40.10      4.02 o
   4   4   6      363.33      374.28      9.43 o
   5   4   6       19.31       20.42      3.55 o
   6   4   6        0.03        6.71      3.23 o
   7   4   6       15.49       31.10      6.82 o
   8   4   6       76.46       83.57      8.07 o
   9   4   6       29.83       34.75      6.74 o
 -15   5   6        3.10       -0.84      9.14 o
 -14   5   6        0.69        4.13      8.91 o
 -13   5   6       26.84       22.76      9.97 o
 -12   5   6       25.13       31.72      9.24 o
 -11   5   6       53.88       56.20      5.89 o
 -10   5   6       66.66       63.75      7.18 o
  -9   5   6        0.44       -2.49      2.49 o
  -8   5   6       47.87       52.89      3.77 o
  -7   5   6       27.88       24.17      2.26 o
  -6   5   6        0.01        1.14      1.40 o
  -5   5   6       17.60       22.36      1.87 o
  -4   5   6       24.76       30.79      2.15 o
  -3   5   6       57.35       52.40      1.95 o
  -2   5   6       36.97       40.12      2.26 o
  -1   5   6       14.31       23.65      3.71 o
   0   5   6        1.38       -0.78      1.33 o
   1   5   6       21.02       22.67      3.57 o
   2   5   6        0.47        0.33      2.31 o
   3   5   6       19.45       18.67      3.60 o
   4   5   6       25.97       21.19      3.57 o
   5   5   6        0.03       -1.77      2.64 o
   6   5   6       22.10       25.80      4.33 o
   7   5   6       59.89       76.57      8.86 o
   8   5   6       39.16       38.15      9.23 o
   9   5   6       15.91       20.17     11.28 o
 -15   6   6        0.29       -8.52      8.52 o
 -14   6   6        0.56       14.82      9.52 o
 -13   6   6       10.24       16.76      8.49 o
 -12   6   6        1.40       -4.50      8.63 o
 -11   6   6        0.00        1.74      3.71 o
 -10   6   6       96.67      103.39      6.74 o
  -9   6   6       35.13       35.59      4.45 o
  -8   6   6       50.68       51.16      3.99 o
  -7   6   6       72.19       77.70      3.39 o
  -6   6   6      136.80      139.59      4.10 o
  -5   6   6      825.83      797.53     11.16 o
  -4   6   6      173.12      170.18      4.39 o
  -3   6   6       35.25       39.92      2.07 o
  -2   6   6      674.18      657.71      8.58 o
  -1   6   6      114.00      112.41      3.91 o
   0   6   6       36.71       38.04      2.25 o
   1   6   6       12.02       16.75      2.24 o
   2   6   6      217.45      213.97      7.35 o
   3   6   6      226.59      224.03      7.88 o
   4   6   6        8.98        7.89      3.24 o
   5   6   6        3.20        2.49      3.02 o
   6   6   6       95.76       89.44      7.18 o
   7   6   6       14.43       15.66      6.15 o
   8   6   6        4.74       -0.71      5.84 o
   9   6   6        4.98       -1.52      5.85 o
 -15   7   6        6.08       25.82     11.64 o
 -14   7   6        0.97       -7.05      8.70 o
 -13   7   6        0.49        5.43      8.07 o
 -12   7   6       39.45       31.60      9.57 o
 -11   7   6       55.22       56.63      6.90 o
 -10   7   6       31.58       23.02      4.51 o
  -9   7   6        5.95        3.99      2.89 o
  -8   7   6      164.27      167.20      5.45 o
  -7   7   6       62.71       58.40      3.83 o
  -6   7   6      194.71      197.05      5.60 o
  -5   7   6       50.25       59.02      3.02 o
  -4   7   6        7.78        9.03      1.58 o
  -3   7   6       80.36       87.25      3.18 o
  -2   7   6       71.37       64.62      2.92 o
  -1   7   6     1183.94     1207.91     15.05 o
   0   7   6        0.18        0.43      1.62 o
   1   7   6      296.90      286.61      6.86 o
   2   7   6       35.73       22.97      3.37 o
   3   7   6       37.46       41.27      4.37 o
   4   7   6       62.35       59.67      5.38 o
   5   7   6        0.29       -2.82      2.82 o
   6   7   6        0.20        7.14      4.17 o
   7   7   6       25.90       23.74      6.76 o
   8   7   6        0.03       -1.49      5.48 o
   9   7   6        0.01       -6.64      7.45 o
 -14   8   6        0.01       -0.16      9.94 o
 -13   8   6        4.53       11.94      9.14 o
 -12   8   6        2.35        5.22      7.58 o
 -11   8   6       46.49       42.58      6.51 o
 -10   8   6      146.53      158.61      8.44 o
  -9   8   6        0.66        0.73      2.89 o
  -8   8   6       40.16       33.76      3.64 o
  -7   8   6       93.59       96.74      4.62 o
  -6   8   6        5.89        3.03      2.07 o
  -5   8   6      355.69      310.13      6.89 o
  -4   8   6      411.58      374.75      8.02 o
  -3   8   6      130.25      106.84      3.69 o
  -2   8   6     1338.55     1266.75     14.59 o
  -1   8   6      383.88      361.62      6.93 o
   0   8   6       47.13       38.20      2.86 o
   1   8   6     2016.47     1928.18     25.72 o
   2   8   6      240.93      231.26      7.80 o
   3   8   6      322.52      312.28     10.96 o
   4   8   6       89.36       90.32      6.18 o
   5   8   6       55.71       58.11      5.19 o
   6   8   6       82.15       80.76      7.12 o
   7   8   6       68.66       79.67     13.68 o
   8   8   6        0.11       -2.99      5.29 o
   9   8   6        0.00       -1.85      7.82 o
 -14   9   6       20.65       25.21     11.04 o
 -13   9   6        3.14        1.83      8.14 o
 -12   9   6        0.08       -2.67      7.33 o
 -11   9   6      116.97      119.22     16.98 o
 -10   9   6        1.22        6.25      5.30 o
  -9   9   6       60.41       61.80      5.99 o
  -8   9   6       14.79       13.52      3.30 o
  -7   9   6       45.85       54.31      4.47 o
  -6   9   6      237.18      230.04      6.97 o
  -5   9   6      256.92      241.49      6.81 o
  -4   9   6      433.34      429.25      7.45 o
  -3   9   6        0.26        2.71      1.78 o
  -2   9   6      110.93      112.94      3.87 o
  -1   9   6      101.64      102.96      3.67 o
   0   9   6        4.56        0.07      2.89 o
   1   9   6     1243.09     1246.92     19.05 o
   2   9   6        1.30        5.48      2.93 o
   3   9   6        0.03       -1.99      2.75 o
   4   9   6       45.90       46.37      5.21 o
   5   9   6        0.96        0.84      3.32 o
   6   9   6        0.17       -0.50      3.85 o
   7   9   6       23.27       27.84      7.12 o
   8   9   6        0.05        5.84      6.10 o
   9   9   6        7.35       -4.96      8.83 o
 -14  10   6        0.07        2.33      9.20 o
 -13  10   6       60.01       45.29     11.83 o
 -12  10   6       10.06       21.26      9.79 o
 -11  10   6       31.92       18.24      8.35 o
 -10  10   6       86.41       78.93      6.85 o
  -9  10   6       69.30       63.36      7.71 o
  -8  10   6      118.36      105.12      6.05 o
  -7  10   6      318.29      312.91     12.20 o
  -6  10   6       23.54       21.65      3.22 o
  -5  10   6        0.07       -1.00      2.26 o
  -4  10   6     1590.75     1550.65     19.24 o
  -3  10   6        1.08       -0.96      1.95 o
  -2  10   6      559.31      504.62     11.37 o
  -1  10   6        6.35        4.76      2.13 o
   0  10   6       19.24        9.18      2.82 o
   1  10   6      397.05      399.76      9.68 o
   2  10   6      938.23      886.70     16.03 o
   3  10   6       24.39       30.43      4.36 o
   4  10   6       48.55       53.97      7.06 o
   5  10   6       19.34       19.90      6.94 o
   6  10   6        0.62       -0.54      3.96 o
   7  10   6       29.89       27.82      7.32 o
   8  10   6       18.66       14.55      7.34 o
 -14  11   6       33.92       37.14     13.51 o
 -13  11   6        9.07        6.55      8.64 o
 -12  11   6       35.60       46.72     11.24 o
 -11  11   6       22.90       31.58      7.57 o
 -10  11   6      149.31      145.85     10.16 o
  -9  11   6        8.99        9.97      4.13 o
  -8  11   6       39.83       38.45      4.50 o
  -7  11   6       41.94       57.93      5.48 o
  -6  11   6      186.54      192.65      6.99 o
  -5  11   6      291.85      295.93     10.50 o
  -4  11   6       42.40       42.13      3.71 o
  -3  11   6        3.09        5.48      3.09 o
  -2  11   6      208.64      217.54      6.16 o
  -1  11   6        0.61        1.34      3.41 o
   0  11   6       31.92       34.46      3.69 o
   1  11   6      100.25       90.96      5.29 o
   2  11   6       60.13       61.20      4.92 o
   3  11   6       70.99       66.41      5.59 o
   4  11   6        0.03        5.83      3.58 o
   5  11   6        0.98       -5.96      5.96 o
   6  11   6       19.08       14.15      4.81 o
   7  11   6        2.80       -1.90      5.21 o
   8  11   6        7.19       -6.96      6.96 o
 -14  12   6       16.14       17.47     10.87 o
 -13  12   6       15.76       30.83     10.93 o
 -12  12   6        0.56       -8.18      8.25 o
 -11  12   6       17.47       18.05     15.34 o
 -10  12   6      192.36      187.88     12.94 o
  -9  12   6        5.50        7.40      3.80 o
  -8  12   6       28.48       30.06      4.40 o
  -7  12   6      620.24      537.79     12.66 o
  -6  12   6        0.05       -1.16      2.68 o
  -5  12   6     2129.08     1999.61     24.06 o
  -4  12   6      148.76      149.56      6.49 o
  -3  12   6     2013.22     1928.33     25.63 o
  -2  12   6      530.91      501.74     10.14 o
  -1  12   6      360.41      335.54     14.12 o
   0  12   6       93.35       76.23      5.87 o
   1  12   6       39.68       23.72      3.69 o
   2  12   6      148.22      163.16      7.21 o
   3  12   6      145.24      127.44      7.33 o
   4  12   6       49.20       43.42      5.53 o
   5  12   6        0.88       -1.33      3.76 o
   6  12   6        2.37        6.00      5.59 o
   7  12   6        0.40       -0.82      5.45 o
   8  12   6        1.76        1.01     10.06 o
 -14  13   6        6.64       -1.61     10.24 o
 -13  13   6        1.63       11.00      9.53 o
 -12  13   6        9.76       20.18      9.77 o
 -11  13   6       36.42       40.90      8.73 o
 -10  13   6      118.39      110.33      9.65 o
  -9  13   6       12.13       15.80      4.50 o
  -8  13   6      314.54      291.07      9.87 o
  -7  13   6        0.10       -2.68      2.68 o
  -6  13   6        0.03       -2.35      2.84 o
  -5  13   6      116.99      121.26      5.55 o
  -4  13   6        0.00       -2.27      2.95 o
  -3  13   6      283.53      278.30      7.95 o
  -2  13   6      321.96      324.11     11.71 o
  -1  13   6       12.74       16.10      3.32 o
   0  13   6        0.67       -2.59      2.59 o
   1  13   6        1.92       -0.37      2.78 o
   2  13   6       18.89       17.09      3.70 o
   3  13   6        8.36       14.49      3.93 o
   4  13   6       95.43       95.11      7.25 o
   5  13   6       43.96       52.23      6.30 o
   6  13   6       14.48       14.89      6.14 o
   7  13   6        0.58       -3.15     10.02 o
   8  13   6       11.62        8.96      9.24 o
 -13  14   6        0.61       -8.16      8.16 o
 -12  14   6        1.96        0.91      6.89 o
 -11  14   6        1.63        2.47      6.09 o
 -10  14   6        0.38        1.94      5.02 o
  -9  14   6       10.25        6.01      4.89 o
  -8  14   6        6.67        9.70      4.01 o
  -7  14   6      304.73      281.01      9.18 o
  -6  14   6      133.65      138.36      6.76 o
  -5  14   6      285.18      251.07      7.53 o
  -4  14   6       98.22       98.21      5.53 o
  -3  14   6       18.40       14.43      3.23 o
  -2  14   6      877.75      802.58     20.83 o
  -1  14   6      291.87      251.17      8.55 o
   0  14   6        1.12       -0.47      2.68 o
   1  14   6       90.11       74.70      5.55 o
   2  14   6        0.12        1.68      3.04 o
   3  14   6       40.89       39.57      6.41 o
   4  14   6       14.29       18.08      4.92 o
   5  14   6       14.92        8.63      4.53 o
   6  14   6       18.10       17.02      6.59 o
   7  14   6        0.71       11.39      7.76 o
 -13  15   6        0.02       -2.05      7.10 o
 -12  15   6        6.01       -0.53      7.04 o
 -11  15   6        6.64       10.86      6.89 o
 -10  15   6        7.33        3.97      6.49 o
  -9  15   6       41.60       18.23      8.69 o
  -8  15   6        0.04        0.34      3.74 o
  -7  15   6       36.20       39.59      4.83 o
  -6  15   6       40.44       41.14      4.70 o
  -5  15   6      149.59      152.11      9.59 o
  -4  15   6        0.31       -1.95      2.50 o
  -3  15   6      121.09      127.33      6.77 o
  -2  15   6      126.12      137.86      6.95 o
  -1  15   6      112.95       87.92      5.83 o
   0  15   6       23.74       20.85      3.90 o
   1  15   6        2.96        4.30      3.10 o
   2  15   6       25.30       27.34      4.51 o
   3  15   6       69.08       75.90      9.38 o
   4  15   6      180.53      171.97     10.68 o
   5  15   6       15.50       16.67      6.28 o
   6  15   6       25.65       16.25      8.28 o
   7  15   6       11.30       12.85      8.98 o
 -13  16   6        0.09       22.89      9.31 o
 -12  16   6       17.15       25.04      8.68 o
 -11  16   6        1.17       -2.55      6.29 o
 -10  16   6        3.53        0.65      9.43 o
  -9  16   6        2.84        2.85      5.84 o
  -8  16   6        2.77       -5.14      5.19 o
  -7  16   6        6.63       -1.08      3.54 o
  -6  16   6        8.96        9.42      3.45 o
  -5  16   6        0.00        0.92      2.74 o
  -4  16   6        3.40        0.94      2.80 o
  -3  16   6       12.92       15.80      3.80 o
  -2  16   6        1.79        4.80      3.05 o
  -1  16   6       24.69       20.06      3.85 o
   0  16   6       28.00       36.50      4.53 o
   1  16   6        0.33       -0.68      3.76 o
   2  16   6       32.78       31.77      7.01 o
   3  16   6       27.84       34.47      5.13 o
   4  16   6        2.17        5.86      4.29 o
   5  16   6       45.34       35.72      7.83 o
   6  16   6       16.96       -0.52      8.72 o
   7  16   6        0.01        8.33      8.60 o
 -12  17   6        3.26       -2.76      7.39 o
 -11  17   6        2.71       -6.47      6.47 o
 -10  17   6        0.10       -5.59      5.59 o
  -9  17   6       20.86       30.38      7.75 o
  -8  17   6       11.87       17.24      5.84 o
  -7  17   6        2.19        5.50      4.91 o
  -6  17   6        0.17        9.31      3.57 o
  -5  17   6       49.25       63.30      6.38 o
  -4  17   6        3.66        4.41      3.36 o
  -3  17   6       24.24       23.00      4.18 o
  -2  17   6       39.78       46.91      5.15 o
  -1  17   6        1.37        1.75      3.04 o
   0  17   6       72.60       79.92      6.16 o
   1  17   6       14.16       16.70      5.18 o
   2  17   6       14.04       16.98      4.31 o
   3  17   6       32.14       32.98      7.27 o
   4  17   6        6.05       -6.28      6.28 o
   5  17   6       15.54       13.61      8.05 o
   6  17   6       30.95       25.49     10.99 o
 -12  18   6        7.53        4.56      9.17 o
 -11  18   6        3.57        3.44      7.37 o
 -10  18   6        0.11        1.14      6.18 o
  -9  18   6        0.03        1.63      6.42 o
  -8  18   6        1.48       -7.27      7.27 o
  -7  18   6        3.84        0.84      5.58 o
  -6  18   6       50.75       47.36      8.39 o
  -5  18   6       19.20       14.80      3.88 o
  -4  18   6       19.98       18.27      4.28 o
  -3  18   6        6.26       -1.89      3.11 o
  -2  18   6      111.38      122.94      7.44 o
  -1  18   6       39.73       38.45      5.03 o
   0  18   6        2.83        4.18      3.72 o
   1  18   6        7.82        5.93      3.77 o
   2  18   6       27.85       28.08      5.12 o
   3  18   6       18.99       15.84      4.78 o
   4  18   6       90.72      106.71     17.32 o
   5  18   6        0.03       -3.69      7.35 o
   6  18   6        0.94        3.94      7.86 o
 -11  19   6        4.21       23.46     11.03 o
 -10  19   6        0.10       13.10      7.85 o
  -9  19   6        4.12        2.34      6.27 o
  -8  19   6        0.14       -4.20      6.57 o
  -7  19   6       30.15       28.60      9.45 o
  -6  19   6        0.00        8.16      5.08 o
  -5  19   6        1.30       -0.78      4.41 o
  -4  19   6       20.56       10.74      4.89 o
  -3  19   6       34.43       36.03      5.21 o
  -2  19   6       16.85       16.23      4.40 o
  -1  19   6       85.52       82.30     11.07 o
   0  19   6       29.24       18.16      4.67 o
   1  19   6       39.86       35.55      5.37 o
   2  19   6       15.17       16.00      4.65 o
   3  19   6       10.56        7.52      6.22 o
   4  19   6        2.56        0.94      7.88 o
   5  19   6        8.66        6.31      8.47 o
   6  19   6        8.63       16.69     10.17 o
 -11  20   6        4.70        9.46      8.32 o
 -10  20   6        4.02        7.79      7.41 o
  -9  20   6        4.45        5.52      6.81 o
  -8  20   6        8.44        1.33      9.89 o
  -7  20   6        8.67        4.78      7.34 o
  -6  20   6       74.75       95.17      9.23 o
  -5  20   6       17.81       30.78      6.50 o
  -4  20   6        0.75       -0.86      5.79 o
  -3  20   6       10.08       13.75      4.53 o
  -2  20   6       45.78       48.85      5.95 o
  -1  20   6        2.85        4.11      5.28 o
   0  20   6        1.98       -2.05      3.50 o
   1  20   6       13.19       12.91      5.17 o
   2  20   6        3.40        6.91      6.05 o
   3  20   6       30.97        4.39      6.94 o
   4  20   6        0.56       16.87      8.42 o
   5  20   6        4.62       13.16      8.62 o
 -11  21   6       46.86       96.35     15.85 o
 -10  21   6        1.07       -7.55      7.88 o
  -9  21   6        0.79       -6.98      6.98 o
  -8  21   6       19.00       14.60      7.54 o
  -7  21   6        0.09        1.04      6.58 o
  -6  21   6      115.77      102.29      9.90 o
  -5  21   6       20.29       11.00      8.94 o
  -4  21   6       67.51       67.76      9.82 o
  -3  21   6        4.39       -1.46      6.14 o
  -2  21   6       29.63       27.47      7.72 o
  -1  21   6        8.25       13.34      6.81 o
   0  21   6       71.07       71.76     12.65 o
   1  21   6       11.03       27.97      7.31 o
   2  21   6        5.78       -0.29      6.08 o
   3  21   6        0.46       -0.87      6.38 o
   4  21   6        0.86       10.61      8.72 o
   5  21   6        3.96        0.64      8.29 o
 -10  22   6       12.06        9.46      8.65 o
  -9  22   6        1.50       -9.96      9.96 o
  -8  22   6       29.22       29.63      8.74 o
  -7  22   6      109.52      100.39     20.00 o
  -6  22   6       17.40       16.49      6.82 o
  -5  22   6        1.23       -6.77      6.77 o
  -4  22   6        7.35        9.89      8.66 o
  -3  22   6        0.02       -5.23      5.23 o
  -2  22   6        7.26        8.85      6.46 o
  -1  22   6        1.24       -5.60      5.60 o
   0  22   6       10.87       -1.86     10.82 o
   1  22   6       84.43       83.76     11.07 o
   2  22   6        3.36       15.76      7.24 o
   3  22   6        0.48        3.19      6.69 o
   4  22   6        0.85        0.57      8.70 o
  -9  23   6       33.53       32.43      9.77 o
  -8  23   6        2.86        6.66     13.61 o
  -7  23   6       24.68       29.16      8.85 o
  -6  23   6        3.56        4.00      6.55 o
  -5  23   6      200.45      219.15     13.35 o
  -4  23   6        0.89        3.61      6.69 o
  -3  23   6       21.52       25.76      8.11 o
  -2  23   6        6.17        0.51      6.70 o
  -1  23   6       68.43       70.68     10.37 o
   0  23   6        2.56       -1.87      6.69 o
   1  23   6        0.13        0.21      6.31 o
   2  23   6        0.45        6.00      7.59 o
   3  23   6        0.12       -6.77      6.77 o
  -8  24   6        3.41        9.32      8.05 o
  -7  24   6        0.37        5.50      7.74 o
  -6  24   6        0.35       -6.51      6.51 o
  -5  24   6       14.03       14.71      6.44 o
  -4  24   6        0.31       -3.66      7.40 o
  -3  24   6        6.00       13.31      7.05 o
  -2  24   6        8.59       16.41      7.38 o
  -1  24   6       15.80       12.99      7.69 o
   0  24   6        2.70      -10.07     13.96 o
   1  24   6        1.03        2.71      6.92 o
   2  24   6        2.22       10.54      7.52 o
   3  24   6        0.45        2.11      8.01 o
  -8  25   6       35.66       58.59     14.02 o
  -7  25   6        0.13        0.01      7.32 o
  -6  25   6        2.77        3.73      6.37 o
  -5  25   6       19.07       18.06     12.80 o
  -4  25   6       32.55       32.27     16.90 o
  -3  25   6       17.85       20.44     12.09 o
  -2  25   6       10.11        4.30      9.34 o
  -1  25   6        5.50       11.81      7.63 o
   0  25   6       12.35        9.07     10.49 o
   1  25   6        4.22       -3.18      6.53 o
   2  25   6       38.72       46.21     10.65 o
  -6  26   6        2.88        5.87      6.73 o
  -5  26   6        6.21       -4.94      5.80 o
  -4  26   6        2.95        7.76      7.76 o
  -3  26   6       34.51       25.70      8.94 o
  -2  26   6       16.77       17.48     10.91 o
  -1  26   6        6.59        9.33      8.37 o
   0  26   6        0.11       -6.93      6.93 o
   1  26   6       22.96       27.97     11.42 o
  -5  27   6       10.87       14.83      8.29 o
  -4  27   6        2.28        7.77      8.24 o
  -3  27   6       12.78       26.98      9.42 o
  -2  27   6       10.62        4.87      8.22 o
  -1  27   6       17.02       20.34     10.85 o
 -15   1   7        0.32       10.39      9.45 o
 -14   1   7        4.34       -2.07      7.78 o
 -13   1   7       92.62       89.97     13.35 o
 -12   1   7       13.79       12.77      4.68 o
 -11   1   7        1.85        2.39      3.53 o
 -10   1   7      225.32      182.66      7.14 o
  -9   1   7       68.96       64.25      6.45 o
  -8   1   7     1951.90     1848.55     29.70 o
  -7   1   7      150.96      144.17      5.16 o
  -6   1   7        0.27       -0.27      1.65 o
  -5   1   7      780.95      754.71      9.64 o
  -4   1   7       65.37       72.84      2.66 o
  -3   1   7      431.79      429.47      5.78 o
  -2   1   7      284.85      292.44      6.44 o
  -1   1   7       34.72       40.00      3.49 o
   0   1   7        4.01        1.16      1.57 o
   1   1   7      341.97      320.68     11.35 o
   2   1   7      241.55      223.21      6.09 o
   3   1   7       87.34       78.39      4.06 o
   4   1   7      218.02      211.19      6.65 o
   5   1   7       30.31       31.92      3.79 o
   6   1   7        1.70        1.82      3.41 o
   7   1   7        0.54        0.64      4.27 o
   8   1   7       29.38       33.37      6.62 o
 -15   2   7       23.40       20.99     30.34 o
 -14   2   7       51.25       73.90     16.88 o
 -13   2   7      101.93      110.80     14.43 o
 -12   2   7        3.23        3.62      4.12 o
 -11   2   7        3.57       -0.06      3.58 o
 -10   2   7      208.83      195.16      9.47 o
  -9   2   7       56.15       56.44      4.44 o
  -8   2   7      132.18      148.65      5.80 o
  -7   2   7        9.77        9.52      2.30 o
  -6   2   7      138.04      124.72      6.19 o
  -5   2   7       15.09       12.15      1.94 o
  -4   2   7      123.26      110.73      3.22 o
  -3   2   7      692.88      697.28      8.84 o
  -2   2   7      380.41      369.63      7.89 o
  -1   2   7      103.21      105.22      4.44 o
   0   2   7      186.75      158.23      6.50 o
   1   2   7        2.36        4.30      2.22 o
   2   2   7        1.47       -1.34      2.22 o
   3   2   7       10.30       10.86      2.92 o
   4   2   7       13.66       11.76      3.38 o
   5   2   7       19.40       23.80      3.84 o
   6   2   7        6.63        7.53      3.39 o
   7   2   7       36.35       27.43      5.78 o
   8   2   7       23.24       30.19      6.40 o
 -15   3   7        0.35       10.85      9.49 o
 -14   3   7        7.48        1.08      7.48 o
 -13   3   7       19.85       33.96     10.39 o
 -12   3   7       19.20       17.29      5.06 o
 -11   3   7        6.68        3.30      3.76 o
 -10   3   7        2.22        0.71      2.57 o
  -9   3   7       27.11       27.81      3.56 o
  -8   3   7      142.04      127.82      5.38 o
  -7   3   7       68.57       74.37      4.00 o
  -6   3   7        9.62        8.40      2.06 o
  -5   3   7      382.80      371.52      9.61 o
  -4   3   7       26.86       25.87      1.75 o
  -3   3   7       47.58       50.76      2.12 o
  -2   3   7      335.92      339.70      7.99 o
  -1   3   7       76.53       78.09      4.83 o
   0   3   7       28.60       32.43      2.08 o
   1   3   7      110.18      108.81      4.47 o
   2   3   7       17.30       19.48      3.17 o
   3   3   7       85.70       93.61      4.91 o
   4   3   7        8.61        8.65      3.76 o
   5   3   7        4.33       10.25      3.24 o
   6   3   7        3.53        6.57      4.30 o
   7   3   7       27.82       16.84      5.29 o
   8   3   7        1.73        0.02      4.73 o
 -15   4   7        4.10        8.68      8.93 o
 -14   4   7        2.65       20.40      9.76 o
 -13   4   7       40.58       46.11     10.99 o
 -12   4   7        0.00        3.03      4.88 o
 -11   4   7        4.76        5.91      3.99 o
 -10   4   7       23.16       22.25      3.56 o
  -9   4   7        4.99        1.76      2.44 o
  -8   4   7      169.77      160.12      5.84 o
  -7   4   7        2.82        2.41      1.99 o
  -6   4   7      230.88      229.13      5.83 o
  -5   4   7        0.44       -1.05      1.34 o
  -4   4   7      337.62      322.67      5.61 o
  -3   4   7        0.01        0.21      1.85 o
  -2   4   7      284.85      287.85      7.72 o
  -1   4   7       14.35       14.34      3.23 o
   0   4   7        7.40        3.72      1.53 o
   1   4   7      316.13      327.27      8.63 o
   2   4   7      254.04      247.25      7.97 o
   3   4   7      168.74      176.34      7.13 o
   4   4   7       14.73       13.19      3.13 o
   5   4   7        3.21       -0.49      2.94 o
   6   4   7       38.08       41.91      5.96 o
   7   4   7        6.25        6.22      4.84 o
   8   4   7        2.70        5.33      4.99 o
 -15   5   7        1.28       -5.25      8.05 o
 -14   5   7        2.31        2.63      7.62 o
 -13   5   7       16.19        5.99      8.81 o
 -12   5   7        0.94        0.58      5.01 o
 -11   5   7        4.67       -3.17      3.28 o
 -10   5   7      114.72      106.57      8.65 o
  -9   5   7        8.08        6.40      3.81 o
  -8   5   7      190.84      173.02      5.93 o
  -7   5   7       14.88       14.97      3.22 o
  -6   5   7       74.10       63.72      3.08 o
  -5   5   7       15.76       13.07      2.21 o
  -4   5   7      174.31      175.06      4.19 o
  -3   5   7        0.62       -0.86      1.08 o
  -2   5   7       25.12       26.51      3.80 o
  -1   5   7        6.54        8.88      3.06 o
   0   5   7       59.85       63.27      4.12 o
   1   5   7       93.69       96.53      4.50 o
   2   5   7      335.82      304.16      8.46 o
   3   5   7        0.08       -1.66      2.72 o
   4   5   7       94.11      101.40      6.87 o
   5   5   7       18.55       27.12      4.11 o
   6   5   7       31.90       38.99      5.70 o
   7   5   7        7.46        2.32      5.57 o
   8   5   7        8.38       -1.61      6.06 o
 -14   6   7       20.98       15.97     12.32 o
 -13   6   7        5.38        3.33      9.76 o
 -12   6   7        6.32       15.09      6.17 o
 -11   6   7       40.98       34.07      5.19 o
 -10   6   7       14.55       12.18      3.87 o
  -9   6   7        1.02       -2.09      2.86 o
  -8   6   7       15.96       11.29      4.12 o
  -7   6   7       48.22       40.87      3.69 o
  -6   6   7       44.46       43.26      3.46 o
  -5   6   7      151.02      152.26      4.98 o
  -4   6   7        0.94       -0.62      1.34 o
  -3   6   7       88.90       78.64      2.57 o
  -2   6   7       54.83       52.09      3.03 o
  -1   6   7        0.70       -1.33      1.67 o
   0   6   7       40.85       44.76      2.64 o
   1   6   7       44.77       44.73      3.55 o
   2   6   7       22.40       11.02      3.05 o
   3   6   7        4.85        5.31      3.14 o
   4   6   7      109.18      120.09      6.12 o
   5   6   7       11.00       14.68      3.83 o
   6   6   7       68.91       61.35      6.74 o
   7   6   7        0.37       -1.66      6.14 o
   8   6   7        4.80        3.41      5.98 o
 -14   7   7        8.56       -0.09      8.68 o
 -13   7   7       27.09       25.88     10.18 o
 -12   7   7        9.47        9.51      5.74 o
 -11   7   7        3.53        6.80      3.85 o
 -10   7   7       39.52       41.26      5.07 o
  -9   7   7      103.77       94.64      8.32 o
  -8   7   7       88.32      105.86      6.14 o
  -7   7   7      422.17      423.98      9.49 o
  -6   7   7       63.35       59.38      3.92 o
  -5   7   7      906.48      917.71     13.58 o
  -4   7   7       86.93       99.68      3.91 o
  -3   7   7       57.47       54.26      2.96 o
  -2   7   7       52.47       51.05      3.27 o
  -1   7   7       14.53       14.14      1.93 o
   0   7   7      335.54      318.97      7.69 o
   1   7   7        4.66        3.19      2.47 o
   2   7   7        1.92        1.52      2.44 o
   3   7   7       56.89       54.72      4.84 o
   4   7   7       32.83       34.55      4.74 o
   5   7   7       29.20       32.10      4.53 o
   6   7   7        5.05        9.68      4.52 o
   7   7   7       48.95       42.44      7.78 o
   8   7   7        0.43       -7.42      7.42 o
 -14   8   7       43.78       45.53     12.67 o
 -13   8   7       13.02       11.68      9.88 o
 -12   8   7       41.34       40.44      6.81 o
 -11   8   7        9.14       12.56      4.35 o
 -10   8   7       46.54       44.20      5.36 o
  -9   8   7        9.79       10.23      4.49 o
  -8   8   7       50.72       52.77      4.52 o
  -7   8   7       80.14       74.18      4.71 o
  -6   8   7      794.04      772.73     13.04 o
  -5   8   7        4.69        9.65      2.90 o
  -4   8   7      374.73      352.71      8.42 o
  -3   8   7       54.96       56.20      4.39 o
  -2   8   7       30.94       35.93      2.70 o
  -1   8   7      304.75      280.93      7.67 o
   0   8   7       24.13       23.26      4.17 o
   1   8   7        8.94        7.38      5.22 o
   2   8   7        0.88        2.28      3.89 o
   3   8   7       18.93       19.02      3.79 o
   4   8   7       40.46       41.93      7.20 o
   5   8   7        5.33        3.24      4.05 o
   6   8   7       35.94       46.03      6.29 o
   7   8   7       53.98       65.65      9.06 o
 -14   9   7       17.39       10.67     19.01 o
 -13   9   7        0.13       -1.45      8.29 o
 -12   9   7       10.92       24.92      7.24 o
 -11   9   7       10.81        1.57      5.56 o
 -10   9   7       58.64       68.83      7.61 o
  -9   9   7      480.21      498.55     21.08 o
  -8   9   7       71.14       67.81      5.56 o
  -7   9   7      114.00      110.21      6.22 o
  -6   9   7      766.98      697.07     13.95 o
  -5   9   7      104.33      118.61      5.75 o
  -4   9   7     1106.13     1061.14     15.30 o
  -3   9   7      142.90      134.24      5.43 o
  -2   9   7      815.74      791.89     13.38 o
  -1   9   7        1.46        0.68      2.23 o
   0   9   7      169.06      143.84      5.61 o
   1   9   7       12.47       13.48      3.06 o
   2   9   7       67.76       64.13      8.10 o
   3   9   7       43.88       52.85      5.00 o
   4   9   7       10.88        7.59      3.83 o
   5   9   7       15.25       28.29      9.48 o
   6   9   7        1.39        3.02      4.35 o
   7   9   7       25.14       16.15      7.10 o
 -14  10   7       15.29       13.63     10.62 o
 -13  10   7        0.20       -5.46      6.92 o
 -12  10   7       64.15       68.24     13.54 o
 -11  10   7        4.41        3.98      6.86 o
 -10  10   7      128.61      137.59      9.63 o
  -9  10   7       40.57       44.40      6.30 o
  -8  10   7        3.30        3.62      3.39 o
  -7  10   7        0.92       -3.07      5.13 o
  -6  10   7       15.92       12.36      4.63 o
  -5  10   7      154.73      143.38      6.45 o
  -4  10   7       11.21       11.64      2.80 o
  -3  10   7       42.59       49.89      4.07 o
  -2  10   7      118.70      131.83      5.61 o
  -1  10   7        5.53        6.37      2.76 o
   0  10   7      205.25      212.61      6.97 o
   1  10   7        6.81        7.89      3.29 o
   2  10   7       65.62       62.66      6.76 o
   3  10   7       56.72       60.49      5.44 o
   4  10   7        0.02       -0.06      4.45 o
   5  10   7        7.64        7.75      4.46 o
   6  10   7       11.23       17.71      5.00 o
   7  10   7        2.24        1.96      5.99 o
 -14  11   7        1.51       -3.21      8.58 o
 -13  11   7       17.86        9.55      7.10 o
 -12  11   7        5.28        7.83      6.32 o
 -11  11   7       20.86        8.39      6.35 o
 -10  11   7       68.90       69.53      7.84 o
  -9  11   7      121.10      127.69      8.99 o
  -8  11   7      224.11      210.33      8.73 o
  -7  11   7       16.68       21.25      4.01 o
  -6  11   7      662.75      617.86     13.63 o
  -5  11   7       44.53       44.05      4.56 o
  -4  11   7      268.77      252.76      7.20 o
  -3  11   7      349.99      336.86      8.96 o
  -2  11   7     1473.47     1420.52     21.37 o
  -1  11   7      455.29      414.10      9.92 o
   0  11   7      337.77      311.61      8.99 o
   1  11   7      395.79      352.21      9.58 o
   2  11   7      120.40      125.90      6.82 o
   3  11   7      423.33      399.42     11.98 o
   4  11   7        3.44        1.02      3.68 o
   5  11   7        0.97       -3.53      3.53 o
   6  11   7        0.00       -2.79      6.71 o
   7  11   7        2.07        5.26      5.91 o
 -13  12   7        0.57       -2.77      6.88 o
 -12  12   7       36.13       27.61      8.14 o
 -11  12   7        0.01        8.26      8.19 o
 -10  12   7      139.35      124.49     11.39 o
  -9  12   7       35.61       34.21      5.90 o
  -8  12   7        8.85       14.46      4.07 o
  -7  12   7       11.89       15.96      4.02 o
  -6  12   7      127.00      107.18      9.04 o
  -5  12   7      275.27      279.26      9.07 o
  -4  12   7       69.45       69.95      4.99 o
  -3  12   7      159.24      160.66      6.70 o
  -2  12   7        8.81       16.26      3.49 o
  -1  12   7      564.86      552.49     17.91 o
   0  12   7       37.40       35.51      5.36 o
   1  12   7       29.66       22.86      4.12 o
   2  12   7       26.83       30.83      6.56 o
   3  12   7        2.34       12.73      4.10 o
   4  12   7       60.31       59.07      7.27 o
   5  12   7       77.10       96.00     10.04 o
   6  12   7        6.26        4.40      5.38 o
   7  12   7        0.01        3.21      6.19 o
 -13  13   7        2.97        2.18      7.43 o
 -12  13   7       28.81       29.86      8.51 o
 -11  13   7        4.74       -1.65      6.35 o
 -10  13   7       39.88       36.47      8.04 o
  -9  13   7       66.60       61.44      7.29 o
  -8  13   7       73.26       83.63      6.72 o
  -7  13   7       54.18       54.45      5.53 o
  -6  13   7       10.87        5.91      3.49 o
  -5  13   7       75.16       74.57      5.15 o
  -4  13   7       22.65       17.70      3.61 o
  -3  13   7      177.44      159.22      7.31 o
  -2  13   7       87.72       93.19      6.29 o
  -1  13   7       40.97       32.93      6.51 o
   0  13   7      282.04      269.57     12.98 o
   1  13   7      119.98      107.46      6.21 o
   2  13   7        1.76       -0.31      3.27 o
   3  13   7      390.41      347.10     11.73 o
   4  13   7        3.10        3.10      3.96 o
   5  13   7        0.18       -9.02      9.02 o
   6  13   7        2.05        2.98      5.54 o
 -13  14   7        3.48        6.53      7.89 o
 -12  14   7       14.40       18.71      7.81 o
 -11  14   7       31.88       20.89      8.07 o
 -10  14   7        3.53       -5.71      5.71 o
  -9  14   7        2.32        6.36      4.83 o
  -8  14   7        4.99        6.84      6.87 o
  -7  14   7       37.84       37.35      5.03 o
  -6  14   7       12.03       14.32      4.07 o
  -5  14   7        2.93        4.54      2.91 o
  -4  14   7       73.27       66.86      5.42 o
  -3  14   7        0.30        3.39      2.81 o
  -2  14   7       26.23       26.97      4.02 o
  -1  14   7       46.02       51.46      4.74 o
   0  14   7       69.83       66.59      6.74 o
   1  14   7       52.71       61.91      5.22 o
   2  14   7       42.43       49.40      6.65 o
   3  14   7       95.75       91.46      7.02 o
   4  14   7       76.38       93.42      7.54 o
   5  14   7       50.03       62.15     10.18 o
   6  14   7       15.70       24.48      7.36 o
 -13  15   7       10.64        5.79      8.39 o
 -12  15   7        5.77        6.23      7.49 o
 -11  15   7       48.86       50.35      9.08 o
 -10  15   7        6.07       12.18      8.10 o
  -9  15   7        0.55       -1.77      9.51 o
  -8  15   7      129.60      127.32     12.30 o
  -7  15   7       43.28       48.74      7.95 o
  -6  15   7       79.39       86.61      9.23 o
  -5  15   7        7.15        1.82      2.95 o
  -4  15   7       15.12       12.13      3.69 o
  -3  15   7      107.43      112.46      6.47 o
  -2  15   7       12.03       10.49      3.47 o
  -1  15   7        0.24        2.10      2.78 o
   0  15   7       33.16       34.15      4.42 o
   1  15   7        0.03        6.17      3.44 o
   2  15   7       14.27        7.41      6.22 o
   3  15   7        0.10       -1.67      4.60 o
   4  15   7        0.01       -5.71      8.10 o
   5  15   7        9.14       17.53      6.38 o
   6  15   7       34.29       48.62     11.03 o
 -12  16   7       12.74       22.69      9.02 o
 -11  16   7       20.21        9.73      7.26 o
 -10  16   7        5.04        5.84      6.57 o
  -9  16   7        0.47       -6.74      6.74 o
  -8  16   7        0.60        2.40      5.35 o
  -7  16   7        0.02       -3.38      3.38 o
  -6  16   7        0.34        6.24      3.64 o
  -5  16   7        8.48        9.82      3.27 o
  -4  16   7       47.98       45.44      5.10 o
  -3  16   7        5.67        2.14      3.14 o
  -2  16   7        4.76        2.32      3.12 o
  -1  16   7       25.61       21.81      3.95 o
   0  16   7        0.16        0.27      3.01 o
   1  16   7       13.16       10.13      3.78 o
   2  16   7        1.36       12.67      3.95 o
   3  16   7      129.05      153.57      9.44 o
   4  16   7        0.58        9.16      6.33 o
   5  16   7       28.87       12.66      7.12 o
 -12  17   7        5.60       -2.21      7.39 o
 -11  17   7        1.33        0.25      6.73 o
 -10  17   7        3.94       -0.57      6.24 o
  -9  17   7        0.85        8.61      8.49 o
  -8  17   7        1.19        3.19      6.80 o
  -7  17   7        3.40        1.68      4.51 o
  -6  17   7        0.48        0.87      3.52 o
  -5  17   7        0.38       -0.97      4.43 o
  -4  17   7       22.14       22.09      4.42 o
  -3  17   7       12.75       13.77      3.87 o
  -2  17   7        1.25        4.49      3.23 o
  -1  17   7        0.34       -2.95      2.95 o
   0  17   7       16.13       16.61      5.23 o
   1  17   7       12.37       18.56      5.01 o
   2  17   7       52.42       53.48      5.84 o
   3  17   7        5.67       10.70      8.59 o
   4  17   7       68.28       83.38      9.84 o
   5  17   7        3.51       10.00      8.14 o
 -11  18   7        0.01        0.76      7.71 o
 -10  18   7       12.16        8.04      7.12 o
  -9  18   7        0.07        8.37      6.52 o
  -8  18   7       47.73       16.11     17.00 o
  -7  18   7        7.53       -7.47      7.47 o
  -6  18   7        2.51        2.01      4.43 o
  -5  18   7        0.79        0.62      3.25 o
  -4  18   7       22.88       26.48      4.93 o
  -3  18   7       16.05       11.47      4.10 o
  -2  18   7       33.46       32.26      5.40 o
  -1  18   7        1.76       -3.09      3.09 o
   0  18   7        6.24       10.89      3.78 o
   1  18   7        2.49        4.72      4.53 o
   2  18   7        0.04       -3.21      3.21 o
   3  18   7        0.80        8.95     10.22 o
   4  18   7       15.81       13.37      8.26 o
   5  18   7        3.81       -0.86      7.99 o
 -11  19   7        0.47        2.94      8.79 o
 -10  19   7        0.14        4.87      9.49 o
  -9  19   7        2.43       -1.98      6.62 o
  -8  19   7        0.87        3.23     17.70 o
  -7  19   7        4.96       -5.09      8.26 o
  -6  19   7       41.18       40.25      8.35 o
  -5  19   7       14.74       19.51      4.76 o
  -4  19   7       37.82       45.74      5.73 o
  -3  19   7        0.22        3.01      4.59 o
  -2  19   7      148.89      165.30     15.35 o
  -1  19   7        4.06       11.83      3.94 o
   0  19   7       43.43       49.03      5.67 o
   1  19   7       10.51       12.92      4.41 o
   2  19   7        0.30        6.91      3.94 o
   3  19   7       40.61       21.75     26.85 o
   4  19   7       18.02       15.77     12.26 o
 -10  20   7       27.82       19.16      8.85 o
  -9  20   7       27.23       26.09      8.58 o
  -8  20   7       22.09       26.60     10.42 o
  -7  20   7       11.13        3.01      6.33 o
  -6  20   7        4.14       -1.29      6.00 o
  -5  20   7       11.66       19.68      6.00 o
  -4  20   7        3.23        1.90      6.01 o
  -3  20   7        4.68        7.15      4.09 o
  -2  20   7       46.44       50.26      6.01 o
  -1  20   7       10.83        7.88      4.09 o
   0  20   7       95.94      105.89      7.68 o
   1  20   7        1.58        2.67      5.09 o
   2  20   7        0.21       10.65      9.22 o
   3  20   7        1.07       -3.74      6.57 o
   4  20   7        0.02       15.94      8.76 o
 -10  21   7       10.65      -11.99     11.99 o
  -9  21   7        0.00        6.52     10.37 o
  -8  21   7        5.33        5.61      7.57 o
  -7  21   7        3.17        1.52      6.34 o
  -6  21   7       49.75       49.33      8.03 o
  -5  21   7        9.51       11.98      5.66 o
  -4  21   7       21.27       20.12      7.34 o
  -3  21   7        5.69       13.24      6.62 o
  -2  21   7        0.07        2.80      5.91 o
  -1  21   7        0.17        2.64     10.35 o
   0  21   7        6.97       -1.67      6.44 o
   1  21   7        6.34       -5.84      5.84 o
   2  21   7        0.18       -6.25      6.25 o
   3  21   7        3.76       11.35      9.46 o
  -9  22   7        1.26       10.28      7.84 o
  -8  22   7       24.45       24.87     13.55 o
  -7  22   7      137.82      159.62     14.72 o
  -6  22   7        0.04        8.95      6.26 o
  -5  22   7      230.76      241.27     13.54 o
  -4  22   7       10.67       15.83     12.02 o
  -3  22   7        0.52       -0.18      6.27 o
  -2  22   7       53.34       78.62     10.58 o
  -1  22   7       15.80        0.55      7.23 o
   0  22   7       23.82       14.47      7.53 o
   1  22   7        0.03       -5.84      5.84 o
   2  22   7        0.00       -7.49     11.14 o
  -8  23   7       48.22       44.75     10.40 o
  -7  23   7        3.01        1.99      6.83 o
  -6  23   7       47.06       60.69     11.27 o
  -5  23   7       99.02      122.29     14.26 o
  -4  23   7       42.22       51.94     10.05 o
  -3  23   7        4.29       -0.81      6.52 o
  -2  23   7        1.20        0.34      6.66 o
  -1  23   7        0.01       -6.61      6.61 o
   0  23   7        1.74        4.24      6.99 o
   1  23   7       22.46       25.93      8.71 o
   2  23   7       44.76       53.20     11.77 o
  -7  24   7        0.39        3.82      7.16 o
  -6  24   7        0.19        2.26      6.32 o
  -5  24   7       59.86       70.74      9.43 o
  -4  24   7       30.14       26.66      8.61 o
  -3  24   7        0.53       16.76      7.97 o
  -2  24   7        2.86        8.08      6.94 o
  -1  24   7       25.99       23.90      8.30 o
   0  24   7        0.02        5.58      7.50 o
   1  24   7       34.96       51.87     11.78 o
  -6  25   7       13.66       20.76      7.98 o
  -5  25   7        8.30       -0.74      6.28 o
  -4  25   7        8.95       -0.02      7.26 o
  -3  25   7       59.68       49.82     10.40 o
  -2  25   7        5.87        1.26      7.74 o
  -1  25   7        9.98       -2.73     10.95 o
 -14   0   8        0.09        6.92     12.50 o
 -13   0   8        0.68       -1.69      9.88 o
 -12   0   8      152.77      160.60     21.66 o
 -11   0   8        5.76        8.94      4.86 o
 -10   0   8        3.64        5.15      4.07 o
  -9   0   8       37.80       32.19      5.73 o
  -8   0   8      207.48      203.71      9.34 o
  -7   0   8      434.82      400.48     14.19 o
  -6   0   8        0.02       -1.06      2.47 o
  -5   0   8       88.37       90.29      5.43 o
  -4   0   8     1959.07     1814.02     29.44 o
  -3   0   8        0.90       -0.92      2.39 o
  -2   0   8      838.41      742.48     12.71 o
  -1   0   8       11.37        9.43      3.17 o
   0   0   8       77.70       86.07     13.28 o
   1   0   8      764.03      740.91     18.53 o
   2   0   8      193.13      202.41      8.00 o
   3   0   8      125.57      126.54      7.10 o
   4   0   8        8.55        5.48      3.92 o
   5   0   8       19.06       23.36      5.23 o
   6   0   8        0.33       -2.10      4.66 o
   7   0   8        5.95        8.81      7.02 o
 -14   1   8        5.31        6.05      8.67 o
 -13   1   8        3.13        2.70      5.76 o
 -12   1   8       48.72       52.33      7.33 o
 -11   1   8        3.54       -3.48      3.48 o
 -10   1   8        3.55        7.10      2.94 o
  -9   1   8      182.45      177.35      7.69 o
  -8   1   8       27.36       32.46      3.74 o
  -7   1   8       21.95       18.81      2.95 o
  -6   1   8      187.67      179.50      6.21 o
  -5   1   8       14.65       10.58      2.16 o
  -4   1   8      126.06      112.70      4.68 o
  -3   1   8        2.69       -1.37      1.37 o
  -2   1   8        3.16        3.81      2.50 o
  -1   1   8        2.10       -2.27      2.29 o
   0   1   8       43.09       42.05      2.89 o
   1   1   8        7.65        5.02      2.52 o
   2   1   8      154.50      160.90      5.11 o
   3   1   8       40.20       39.67      3.46 o
   4   1   8        3.58        0.18      2.57 o
   5   1   8        2.48        7.25      3.12 o
   6   1   8        1.80        2.41      3.35 o
   7   1   8        0.10        3.63      4.50 o
 -14   2   8       23.51       28.31     10.34 o
 -13   2   8        0.00       -0.43      8.70 o
 -12   2   8      125.45      129.80     11.35 o
 -11   2   8        7.26        2.94      3.60 o
 -10   2   8        4.64        7.42      3.65 o
  -9   2   8      739.72      676.86     13.20 o
  -8   2   8        0.34        1.79      2.50 o
  -7   2   8      727.96      667.65     11.53 o
  -6   2   8        0.46        2.08      2.03 o
  -5   2   8       36.64       30.92      2.67 o
  -4   2   8      296.89      284.76      5.91 o
  -3   2   8      653.19      611.98      9.44 o
  -2   2   8       29.82       25.47      3.32 o
  -1   2   8        0.38        5.01      2.81 o
   0   2   8       79.19       69.98      3.46 o
   1   2   8       58.08       54.13      3.24 o
   2   2   8       64.35       54.37      4.39 o
   3   2   8       19.53       23.44      3.13 o
   4   2   8        0.01        3.19      2.83 o
   5   2   8        5.13        5.07      2.94 o
   6   2   8        7.69        6.24      4.18 o
   7   2   8        2.19        3.54      4.87 o
 -14   3   8       31.90       25.82      8.08 o
 -13   3   8        4.46        7.87      5.91 o
 -12   3   8      147.63      163.32      9.03 o
 -11   3   8        3.70        3.93      4.03 o
 -10   3   8       23.58       26.95      5.04 o
  -9   3   8      210.67      220.59      9.23 o
  -8   3   8      332.00      327.49      9.37 o
  -7   3   8       83.98       98.30      4.62 o
  -6   3   8      214.80      210.38      5.85 o
  -5   3   8       18.48       18.12      2.46 o
  -4   3   8        0.00        1.63      1.72 o
  -3   3   8        8.21        7.67      2.94 o
  -2   3   8      182.34      172.25      7.19 o
  -1   3   8       31.10       30.15      4.15 o
   0   3   8      492.42      478.67      9.37 o
   1   3   8      125.79      135.61      5.29 o
   2   3   8      264.07      247.34      7.82 o
   3   3   8       42.53       36.91      3.85 o
   4   3   8        1.72       -0.90      3.27 o
   5   3   8        6.19        4.79      3.05 o
   6   3   8        9.15       14.72      4.32 o
   7   3   8        0.34        4.37      7.44 o
 -14   4   8       13.28       11.04      7.24 o
 -13   4   8        2.85        7.53      6.06 o
 -12   4   8       95.46       98.69      8.39 o
 -11   4   8       17.84       27.04      5.03 o
 -10   4   8       15.06        9.69      3.86 o
  -9   4   8      218.87      208.46      8.29 o
  -8   4   8      267.47      250.46      8.43 o
  -7   4   8      259.68      239.79      7.63 o
  -6   4   8      128.41      122.71      4.62 o
  -5   4   8      106.00      104.39      5.03 o
  -4   4   8       53.31       52.51      2.89 o
  -3   4   8      340.44      313.33     15.27 o
  -2   4   8        0.14       -2.44      2.44 o
  -1   4   8      109.72      106.26      7.67 o
   0   4   8       27.27       26.58      3.41 o
   1   4   8       53.68       62.94      5.85 o
   2   4   8       23.86       24.78      3.53 o
   3   4   8       76.28       79.90      4.85 o
   4   4   8        0.50        4.71      2.92 o
   5   4   8       14.38       15.83      3.44 o
   6   4   8       45.00       51.09      5.67 o
   7   4   8        8.53        1.56      7.18 o
 -14   5   8        0.89       -1.69      6.11 o
 -13   5   8        2.24        5.60      6.31 o
 -12   5   8        0.02        1.25      4.22 o
 -11   5   8       11.48       13.13      4.19 o
 -10   5   8        2.94        1.80      3.34 o
  -9   5   8       85.35       85.36      6.03 o
  -8   5   8       55.45       57.58      4.98 o
  -7   5   8      139.12      144.22      6.30 o
  -6   5   8       45.83       45.11      3.87 o
  -5   5   8       34.49       28.56      2.68 o
  -4   5   8       62.21       72.71      3.69 o
  -3   5   8      146.79      145.78      5.49 o
  -2   5   8       45.35       36.83      4.45 o
  -1   5   8      510.94      525.29     14.13 o
   0   5   8       25.75       19.80      2.48 o
   1   5   8       99.99      100.09      4.78 o
   2   5   8       30.90       35.24      3.84 o
   3   5   8        0.55       -1.29      2.76 o
   4   5   8        0.02        4.13      2.97 o
   5   5   8        0.51        4.23      3.23 o
   6   5   8       12.44       20.67      4.64 o
 -14   6   8        4.76        9.63      7.12 o
 -13   6   8        8.37        5.96      9.12 o
 -12   6   8       38.22       39.76      6.12 o
 -11   6   8       20.17       21.61      5.63 o
 -10   6   8       17.34        6.08      3.72 o
  -9   6   8       11.04        9.98      3.55 o
  -8   6   8        7.34        4.67      3.59 o
  -7   6   8        0.27        2.24      2.81 o
  -6   6   8        1.34       -2.01      2.21 o
  -5   6   8       58.26       57.11      3.37 o
  -4   6   8       28.49       28.67      2.43 o
  -3   6   8       83.72       81.13      3.86 o
  -2   6   8       93.56      106.39      6.88 o
  -1   6   8       52.66       63.56      5.88 o
   0   6   8       16.98       19.78      2.53 o
   1   6   8        7.30        8.43      2.57 o
   2   6   8        2.94        6.01      2.87 o
   3   6   8       42.53       49.81      4.83 o
   4   6   8        4.50       -1.30      3.00 o
   5   6   8       36.26       35.14      5.35 o
   6   6   8        3.66        7.89      4.85 o
 -14   7   8        0.98       -2.06      6.79 o
 -13   7   8      116.08      146.70     12.99 o
 -12   7   8       37.61       40.83      7.00 o
 -11   7   8       65.05       81.91      6.99 o
 -10   7   8       42.44       45.79      7.30 o
  -9   7   8       82.64       86.06      6.28 o
  -8   7   8       36.03       31.34      5.14 o
  -7   7   8      184.68      191.88      6.54 o
  -6   7   8       15.05       16.42      2.80 o
  -5   7   8      128.71      121.36      4.68 o
  -4   7   8       58.76       69.05      4.05 o
  -3   7   8      228.94      207.79      5.76 o
  -2   7   8       32.06       34.63      2.69 o
  -1   7   8      139.14      120.73      8.38 o
   0   7   8       81.54       67.08      4.10 o
   1   7   8       24.03       19.69      3.14 o
   2   7   8        5.16       -1.29      3.79 o
   3   7   8        1.33        2.49      3.53 o
   4   7   8       28.75       33.31      4.37 o
   5   7   8        3.49        8.15      4.30 o
   6   7   8       10.49       14.36      5.26 o
 -14   8   8       33.32       23.35     15.26 o
 -13   8   8        0.21       12.57      7.32 o
 -12   8   8        2.09        6.01      5.15 o
 -11   8   8       39.69       42.06      5.85 o
 -10   8   8        0.91       -0.60      3.50 o
  -9   8   8       68.50       71.24      5.97 o
  -8   8   8        5.27        6.27      3.30 o
  -7   8   8       26.43       17.82      3.20 o
  -6   8   8        0.86        1.25      2.30 o
  -5   8   8       58.77       67.21      5.18 o
  -4   8   8       42.44       36.51      3.43 o
  -3   8   8       48.78       40.12      2.91 o
  -2   8   8       42.01       41.66      3.20 o
  -1   8   8      264.73      228.88      6.27 o
   0   8   8       10.73       13.23      2.50 o
   1   8   8       80.78       62.96      4.34 o
   2   8   8       82.87       85.89      5.42 o
   3   8   8        3.29       -2.98      2.98 o
   4   8   8       45.15       64.46      5.29 o
   5   8   8        2.80        0.72      7.95 o
   6   8   8       19.07       20.97      7.03 o
 -14   9   8        2.35       11.06      7.94 o
 -13   9   8       23.46       25.40      8.47 o
 -12   9   8        6.26       -5.78      6.17 o
 -11   9   8       57.32       73.73      8.30 o
 -10   9   8        0.36        6.73      4.54 o
  -9   9   8      102.91      110.97      8.37 o
  -8   9   8       86.43       78.79      5.99 o
  -7   9   8        0.02       -2.76      2.76 o
  -6   9   8        3.86        1.94      3.18 o
  -5   9   8        6.73       -2.58      2.58 o
  -4   9   8        5.61        2.34      2.55 o
  -3   9   8        1.38       -1.62      3.06 o
  -2   9   8       78.67       85.39      4.89 o
  -1   9   8       35.83       33.53      3.33 o
   0   9   8        0.43        6.17      3.06 o
   1   9   8       13.83        6.11      3.88 o
   2   9   8        1.78        1.78      2.95 o
   3   9   8        4.83        3.90      3.36 o
   4   9   8       79.97       87.15      7.36 o
   5   9   8        3.14        0.65      4.36 o
   6   9   8       40.36       32.73      7.51 o
 -13  10   8        0.93       -3.88      6.49 o
 -12  10   8       25.19       23.07     11.22 o
 -11  10   8        2.84        2.69      5.88 o
 -10  10   8        0.00        8.29      4.65 o
  -9  10   8       46.66       40.28      5.99 o
  -8  10   8       58.77       57.56      5.47 o
  -7  10   8      181.89      178.46      9.91 o
  -6  10   8       23.49       30.83      5.64 o
  -5  10   8      266.55      253.20      8.06 o
  -4  10   8      162.03      173.01      6.60 o
  -3  10   8        3.78        0.92      2.32 o
  -2  10   8      565.63      538.67     13.19 o
  -1  10   8      148.72      141.65      5.93 o
   0  10   8        0.56        4.26      2.63 o
   1  10   8       16.91       13.27      4.88 o
   2  10   8      177.24      176.14      7.63 o
   3  10   8        0.30       -1.70      3.32 o
   4  10   8        1.64        5.81      3.95 o
   5  10   8       53.99       63.59      6.69 o
   6  10   8       27.82       35.71      7.89 o
 -13  11   8        8.97       -4.99      6.63 o
 -12  11   8       28.98       46.54      9.20 o
 -11  11   8       66.02       76.05     14.46 o
 -10  11   8       10.68        9.93      5.65 o
  -9  11   8       22.24       25.61      4.71 o
  -8  11   8      137.65      146.53      7.69 o
  -7  11   8        9.87        7.33      3.74 o
  -6  11   8      513.18      529.85     12.59 o
  -5  11   8        0.03       -2.78      2.78 o
  -4  11   8       11.58       19.33      3.16 o
  -3  11   8        1.62        4.38      2.62 o
  -2  11   8      118.00      127.56      5.77 o
  -1  11   8      111.53       98.32      5.16 o
   0  11   8        1.31        3.84      3.04 o
   1  11   8      132.10      106.78      5.79 o
   2  11   8       23.86       19.57      4.46 o
   3  11   8        1.04       -2.19      3.28 o
   4  11   8       23.33       31.18      6.00 o
   5  11   8       28.29       38.46      6.39 o
 -13  12   8        3.29        2.42      8.28 o
 -12  12   8       12.21        7.08      7.10 o
 -11  12   8       25.04       26.14      7.67 o
 -10  12   8        4.99        4.27      5.10 o
  -9  12   8        2.45        6.97      4.38 o
  -8  12   8       33.02       32.28      5.07 o
  -7  12   8      317.03      344.32     12.32 o
  -6  12   8       44.84       37.37      4.73 o
  -5  12   8       87.31      104.76      6.11 o
  -4  12   8        3.59        2.14      2.64 o
  -3  12   8       75.30       65.53      6.70 o
  -2  12   8        0.59       -3.17      3.21 o
  -1  12   8        1.62       -2.24      2.51 o
   0  12   8        5.57        6.45      2.86 o
   1  12   8       97.08      105.49      5.99 o
   2  12   8        9.64        5.13      3.61 o
   3  12   8       72.44       60.75      6.01 o
   4  12   8       32.00       26.41      6.47 o
   5  12   8        4.37       15.31      6.46 o
 -13  13   8        4.26       -3.77     11.31 o
 -12  13   8        6.93        9.67      7.76 o
 -11  13   8       10.74       12.10      9.91 o
 -10  13   8        2.44       -5.10      5.10 o
  -9  13   8       19.04        8.61      4.83 o
  -8  13   8        4.16       -4.65      4.65 o
  -7  13   8        3.20        2.91      3.41 o
  -6  13   8        0.29        1.22      3.12 o
  -5  13   8      144.81      147.84      8.02 o
  -4  13   8      163.97      151.53      6.24 o
  -3  13   8        5.98        7.64      3.19 o
  -2  13   8       43.49       36.97      4.85 o
  -1  13   8        0.54        0.78      2.70 o
   0  13   8       17.87       19.18      3.67 o
   1  13   8       40.29       41.57      5.21 o
   2  13   8       40.52       31.88      4.96 o
   3  13   8       62.29       86.15      7.98 o
   4  13   8        1.59       -1.51      4.25 o
   5  13   8       39.99       49.23      6.81 o
 -12  14   8        6.51        3.27      7.27 o
 -11  14   8        3.90       -1.66      6.21 o
 -10  14   8        7.12        8.99      6.53 o
  -9  14   8       11.78       19.26      5.60 o
  -8  14   8        0.31       -1.43      3.72 o
  -7  14   8       49.69       54.11      5.78 o
  -6  14   8       18.52       18.47      4.21 o
  -5  14   8       13.02       18.12      3.98 o
  -4  14   8        0.54        1.80      3.11 o
  -3  14   8        3.86       -0.15      3.44 o
  -2  14   8       32.07       32.93      4.23 o
  -1  14   8        2.73        8.64      3.62 o
   0  14   8       58.78       57.33      5.01 o
   1  14   8       31.49       35.87      5.70 o
   2  14   8      120.45      104.24      8.29 o
   3  14   8        0.27       13.04      6.83 o
   4  14   8       60.99       71.05      6.94 o
   5  14   8        9.55       20.16      8.29 o
 -12  15   8        0.13       -1.73      6.82 o
 -11  15   8        7.83       18.62      7.75 o
 -10  15   8       27.71       11.79      6.94 o
  -9  15   8        7.03        8.67      6.40 o
  -8  15   8       32.74       30.96     19.82 o
  -7  15   8        0.67        2.26      3.71 o
  -6  15   8       35.70       34.81      4.96 o
  -5  15   8       17.50       18.51      3.78 o
  -4  15   8        0.04       -1.55      4.17 o
  -3  15   8        3.38        3.70      3.15 o
  -2  15   8        1.51       -3.50      3.50 o
  -1  15   8        1.19        4.87      3.15 o
   0  15   8       84.89       87.20      7.78 o
   1  15   8       11.58       14.01      4.77 o
   2  15   8       13.40       28.78     11.24 o
   3  15   8       14.84       14.29      4.73 o
   4  15   8       30.21       31.22     10.77 o
 -12  16   8        3.01        2.63      7.38 o
 -11  16   8        4.58        9.66      7.20 o
 -10  16   8        0.49        7.12      6.58 o
  -9  16   8       25.60       27.37      7.32 o
  -8  16   8        1.20        0.50      6.19 o
  -7  16   8       49.02       57.80      8.01 o
  -6  16   8        0.08        2.48      3.60 o
  -5  16   8        2.02        5.19      3.69 o
  -4  16   8        0.06        3.57      3.42 o
  -3  16   8       52.76       56.30      5.36 o
  -2  16   8       17.94       22.56      4.14 o
  -1  16   8        7.16       13.60      5.43 o
   0  16   8        2.48        1.70      4.29 o
   1  16   8        1.29       15.65      3.90 o
   2  16   8        5.32       12.16      4.29 o
   3  16   8        7.27       -2.05      4.91 o
   4  16   8        7.04       14.66      8.09 o
 -11  17   8        0.07        8.23      7.44 o
 -10  17   8        3.74       21.54      7.58 o
  -9  17   8        2.45       -6.37      6.37 o
  -8  17   8       22.58       33.88      7.81 o
  -7  17   8        0.60       -3.21      5.13 o
  -6  17   8        0.01        2.53      3.63 o
  -5  17   8        8.85       11.32      3.87 o
  -4  17   8        0.98       -0.14      3.46 o
  -3  17   8        7.54       12.84      3.91 o
  -2  17   8       12.86       14.30      3.72 o
  -1  17   8        5.93       -2.70      3.17 o
   0  17   8       72.10       75.99      6.26 o
   1  17   8        4.36       12.27      4.93 o
   2  17   8      126.39      128.63      8.04 o
   3  17   8        0.01        2.00      4.57 o
 -11  18   8       20.05       33.43      8.85 o
 -10  18   8       45.43       39.53      8.98 o
  -9  18   8        7.83       12.23      7.78 o
  -8  18   8       18.52       24.41      7.74 o
  -7  18   8        9.38        9.56      6.67 o
  -6  18   8       12.04       14.45      6.10 o
  -5  18   8        5.66        5.75      3.61 o
  -4  18   8       30.64       39.85      5.48 o
  -3  18   8       19.54       27.99      4.90 o
  -2  18   8        5.59        6.49      5.03 o
  -1  18   8       36.80       37.05      5.23 o
   0  18   8        0.67        2.84      4.28 o
   1  18   8       27.80       28.52      5.03 o
   2  18   8        0.02       -1.39      6.37 o
   3  18   8       14.58       23.65      6.95 o
 -10  19   8       10.86        6.42     10.22 o
  -9  19   8       24.22       28.62      8.91 o
  -8  19   8       15.72        6.37      9.82 o
  -7  19   8       15.12       14.13      9.70 o
  -6  19   8       72.00       71.39     10.17 o
  -5  19   8        2.60        8.04      3.97 o
  -4  19   8       19.67       26.57      5.37 o
  -3  19   8        3.33        0.24      4.09 o
  -2  19   8        0.68        5.92      3.92 o
  -1  19   8        4.32       15.96      4.37 o
   0  19   8        1.06       12.16      4.23 o
   1  19   8       31.19       33.89      5.35 o
   2  19   8        0.64       -2.10      7.70 o
  -9  20   8        0.00        5.04      7.53 o
  -8  20   8        8.29        8.78      9.95 o
  -7  20   8       19.18       24.64     10.58 o
  -6  20   8       36.86       33.67      8.31 o
  -5  20   8        6.27       11.10      5.23 o
  -4  20   8        4.16        4.44      4.60 o
  -3  20   8       15.11       13.58      4.73 o
  -2  20   8       10.17       17.31      4.74 o
  -1  20   8        3.64        3.13      3.97 o
   0  20   8        8.23       23.04      4.93 o
   1  20   8       17.92       27.16      7.63 o
   2  20   8       50.34       41.02      8.89 o
  -9  21   8       75.05       94.00     17.68 o
  -8  21   8        0.03       16.97      7.91 o
  -7  21   8        0.03        2.63      7.27 o
  -6  21   8        8.85        5.79      7.17 o
  -5  21   8        8.99       19.60      6.26 o
  -4  21   8        3.68       -1.19      6.57 o
  -3  21   8       28.56       21.37      7.61 o
  -2  21   8       21.07       10.28      6.67 o
  -1  21   8        5.65        3.32      6.26 o
   0  21   8       51.56       49.43      9.34 o
   1  21   8        1.86        2.53      6.69 o
  -8  22   8        0.01       -1.56     11.25 o
  -7  22   8       52.78       74.58     11.72 o
  -6  22   8       23.65       18.53      8.46 o
  -5  22   8        5.12       14.96      6.43 o
  -4  22   8       22.42       13.61      8.98 o
  -3  22   8        2.03       -2.47      5.90 o
  -2  22   8       11.09       12.17     15.62 o
  -1  22   8       14.87       24.28      8.07 o
   0  22   8        3.54       10.02      7.40 o
  -6  23   8       33.33       44.89     10.17 o
  -5  23   8       11.02       28.30      7.36 o
  -4  23   8       45.60       55.79     10.40 o
  -3  23   8       24.93       32.37      8.55 o
  -2  23   8        3.93        1.35     10.09 o
  -1  23   8        1.04       -7.13      7.13 o
 -14   1   9       24.63       27.80     15.55 o
 -13   1   9        3.20       -4.11      4.11 o
 -12   1   9       15.16       17.63      5.60 o
 -11   1   9       14.54        7.68      4.31 o
 -10   1   9      136.42      158.05      7.64 o
  -9   1   9       11.88       11.86      3.39 o
  -8   1   9        0.64       -0.48      2.55 o
  -7   1   9       81.80       86.63      4.43 o
  -6   1   9      181.52      175.23      5.48 o
  -5   1   9        1.06        2.29      1.91 o
  -4   1   9       28.69       16.14      2.28 o
  -3   1   9      224.62      218.10      9.27 o
  -2   1   9        3.11       -1.93      3.95 o
  -1   1   9        2.28        8.47      3.12 o
   0   1   9       91.82       97.63      4.31 o
   1   1   9        0.57        1.61      1.84 o
   2   1   9        7.47        7.53      2.32 o
   3   1   9        4.34        9.49      2.65 o
   4   1   9        0.89        5.52      2.91 o
   5   1   9       51.71       59.51      5.11 o
 -14   2   9       26.95       10.34     27.52 o
 -13   2   9        1.05       -0.27      5.30 o
 -12   2   9        0.17       -3.66      5.88 o
 -11   2   9       42.50       44.85      5.51 o
 -10   2   9       76.37       63.38      6.50 o
  -9   2   9        5.84        7.24      3.33 o
  -8   2   9        2.30        3.66      2.84 o
  -7   2   9       22.52       26.82      3.59 o
  -6   2   9        0.00        0.64      2.22 o
  -5   2   9        0.66       -1.81      2.04 o
  -4   2   9       20.28       18.13      2.29 o
  -3   2   9      111.62      114.36      8.40 o
  -2   2   9       39.41       37.66      8.57 o
  -1   2   9       15.36        9.11      5.14 o
   0   2   9       16.55       23.30      3.53 o
   1   2   9       28.87       24.97      3.06 o
   2   2   9      153.76      155.78      5.23 o
   3   2   9        0.69       -3.65      3.65 o
   4   2   9       40.35       44.35      4.11 o
   5   2   9        0.33       -0.49      3.10 o
 -14   3   9        7.43       -0.18      8.76 o
 -13   3   9        5.41        0.10      7.40 o
 -12   3   9       13.13       16.40      5.99 o
 -11   3   9        5.09        5.06      3.79 o
 -10   3   9       11.17       14.42      4.00 o
  -9   3   9       40.20       33.89      4.56 o
  -8   3   9       82.01       68.89      5.11 o
  -7   3   9       19.54       19.00      3.44 o
  -6   3   9       15.50       13.81      2.86 o
  -5   3   9        1.20        0.43      2.07 o
  -4   3   9        3.89        4.07      2.65 o
  -3   3   9      261.81      245.52      8.88 o
  -2   3   9       58.91       49.77      5.11 o
  -1   3   9        0.90       -3.75      3.95 o
   0   3   9        9.14       12.66      1.96 o
   1   3   9       30.94       37.23      3.04 o
   2   3   9       14.52        9.91      2.63 o
   3   3   9        1.24       -1.03      3.35 o
   4   3   9        0.07       -0.47      2.63 o
   5   3   9        2.08       -0.31      3.08 o
 -14   4   9        6.32       -7.65      7.65 o
 -13   4   9        5.34        1.11      5.01 o
 -12   4   9       57.48       68.92      6.76 o
 -11   4   9       10.39       16.04      4.40 o
 -10   4   9       27.66       24.91      4.65 o
  -9   4   9        1.17        3.21      3.32 o
  -8   4   9       55.78       55.47      4.92 o
  -7   4   9      251.11      235.85      7.66 o
  -6   4   9       25.34       28.42      3.40 o
  -5   4   9      162.55      163.48      6.81 o
  -4   4   9       18.37       15.54      2.29 o
  -3   4   9       71.13       59.95      5.37 o
  -2   4   9       10.82       10.34      3.45 o
  -1   4   9       60.46       50.93      6.92 o
   0   4   9        5.25        7.85      3.40 o
   1   4   9       10.27       11.32      2.74 o
   2   4   9        4.64        0.80      2.36 o
   3   4   9       28.90       35.32      4.62 o
   4   4   9      104.37      106.26      5.51 o
   5   4   9        3.55       13.34      3.53 o
 -14   5   9        8.30       10.58      9.41 o
 -13   5   9        0.42       -6.09      6.68 o
 -12   5   9        0.64       -0.52      3.87 o
 -11   5   9        0.65        2.17      3.75 o
 -10   5   9       44.80       42.96      5.30 o
  -9   5   9       11.70       14.43      4.00 o
  -8   5   9       76.97       85.34      5.74 o
  -7   5   9       44.80       45.52      4.32 o
  -6   5   9        1.51       -2.27      2.27 o
  -5   5   9       21.33       21.06      5.08 o
  -4   5   9        0.24       -1.73      1.73 o
  -3   5   9       32.70       37.49      4.86 o
  -2   5   9       29.06       31.24      4.70 o
  -1   5   9        0.03        6.37      3.93 o
   0   5   9       22.36       20.67      3.17 o
   1   5   9       19.62       24.43      3.13 o
   2   5   9        0.16        2.92      2.63 o
   3   5   9       48.82       52.77      4.44 o
   4   5   9       12.55       13.01      3.23 o
   5   5   9       21.27       22.98      5.24 o
 -13   6   9        1.03       -5.16      5.16 o
 -12   6   9       85.72       96.15      7.81 o
 -11   6   9       15.39        7.19      5.46 o
 -10   6   9      134.12      143.00      7.85 o
  -9   6   9        5.89        4.47      3.48 o
  -8   6   9       52.24       51.16      4.98 o
  -7   6   9      125.71      120.62      7.83 o
  -6   6   9       83.28       85.52      4.96 o
  -5   6   9       18.01       18.46      2.57 o
  -4   6   9      140.38      136.20      4.24 o
  -3   6   9      118.78      112.77      7.33 o
  -2   6   9        0.00        1.07      3.11 o
  -1   6   9      194.20      183.54     18.08 o
   0   6   9       80.01       75.25      4.13 o
   1   6   9       11.59        4.83      2.82 o
   2   6   9        5.88        8.41      3.15 o
   3   6   9        5.98        7.52      3.08 o
   4   6   9       31.36       31.70      5.82 o
   5   6   9        5.31       10.31      3.93 o
 -13   7   9       26.37       27.68      7.04 o
 -12   7   9        1.77       10.80      4.63 o
 -11   7   9        0.28        0.07      3.82 o
 -10   7   9       23.21       19.91      4.70 o
  -9   7   9       43.83       53.96      7.01 o
  -8   7   9       84.85       84.27      5.89 o
  -7   7   9      273.70      288.00      8.90 o
  -6   7   9      200.19      201.70      6.34 o
  -5   7   9        6.53        4.09      3.53 o
  -4   7   9        1.53        2.03      2.22 o
  -3   7   9       15.76       13.90      3.88 o
  -2   7   9       32.68       36.93      5.26 o
  -1   7   9       19.40       16.91      4.71 o
   0   7   9       66.63       73.61      4.21 o
   1   7   9       25.54       26.79      3.42 o
   2   7   9        3.67        0.42      5.01 o
   3   7   9        3.69        5.10      3.71 o
   4   7   9        1.35        5.13      4.73 o
   5   7   9        0.27       -1.89     11.57 o
 -13   8   9       33.97       46.11      9.56 o
 -12   8   9       50.93       50.88      7.45 o
 -11   8   9        4.54        8.15      4.12 o
 -10   8   9       17.82       21.87      4.66 o
  -9   8   9       23.66       16.22      4.31 o
  -8   8   9        3.18        4.47      3.39 o
  -7   8   9       16.38       17.07      3.29 o
  -6   8   9        4.20        2.51      2.68 o
  -5   8   9       19.75       15.50      4.62 o
  -4   8   9       80.04       77.59      4.37 o
  -3   8   9      145.62      145.06      7.39 o
  -2   8   9        0.26        0.19      2.88 o
  -1   8   9      157.10      142.81      5.13 o
   0   8   9       56.80       60.47     10.37 o
   1   8   9        3.99       -3.52      4.04 o
   2   8   9       14.65       24.83      4.03 o
   3   8   9       29.03       26.06      4.35 o
   4   8   9        1.97       -7.31      7.31 o
 -13   9   9       18.42       36.70      8.58 o
 -12   9   9        1.68       15.71      6.74 o
 -11   9   9        4.77        7.06      6.40 o
 -10   9   9        1.13        0.75      4.36 o
  -9   9   9        1.60       -2.51      4.06 o
  -8   9   9        0.34       -1.36      3.83 o
  -7   9   9       70.35       81.87      5.72 o
  -6   9   9        1.14        1.95      2.68 o
  -5   9   9        0.66        0.51      2.57 o
  -4   9   9       37.72       40.00      3.62 o
  -3   9   9      114.68      111.95      5.04 o
  -2   9   9        2.67        5.97      4.79 o
  -1   9   9      106.41       97.67      4.66 o
   0   9   9       54.75       51.50      8.25 o
   1   9   9        2.95        3.76      3.22 o
   2   9   9       20.06       26.13      4.05 o
   3   9   9        9.95       12.66      4.19 o
   4   9   9        8.00       16.22      8.34 o
 -13  10   9       13.90       11.18      7.33 o
 -12  10   9       21.00       33.50      8.08 o
 -11  10   9       13.45       19.57      5.93 o
 -10  10   9       11.96       19.83      5.58 o
  -9  10   9       47.01       49.07      6.50 o
  -8  10   9       28.50       19.93      4.75 o
  -7  10   9        0.12       -0.53      2.98 o
  -6  10   9        3.45        9.75      3.11 o
  -5  10   9        6.66        6.72      3.07 o
  -4  10   9       40.28       44.30      4.01 o
  -3  10   9        1.39       -0.68      2.17 o
  -2  10   9      103.90       97.55      6.55 o
  -1  10   9       13.12        6.95      3.09 o
   0  10   9        8.75        4.94      2.81 o
   1  10   9        4.39        4.08      3.03 o
   2  10   9       52.21       63.07      5.47 o
   3  10   9       34.57       38.34      5.36 o
   4  10   9       35.24       56.25      6.10 o
 -12  11   9        7.36       10.14      7.19 o
 -11  11   9        4.31        9.27      5.50 o
 -10  11   9        1.23        1.73      5.26 o
  -9  11   9       22.53       11.36      7.79 o
  -8  11   9        8.51       13.80      4.08 o
  -7  11   9       41.03       48.69      5.71 o
  -6  11   9        4.34        0.90      2.97 o
  -5  11   9        2.07        5.39      3.23 o
  -4  11   9       55.51       60.81      4.63 o
  -3  11   9       24.16       22.95      3.42 o
  -2  11   9       36.79       31.03      3.64 o
  -1  11   9       13.61       12.45      2.99 o
   0  11   9       42.66       50.74      5.75 o
   1  11   9        2.91        7.01      3.22 o
   2  11   9        5.44       19.75      9.18 o
   3  11   9        5.86       13.73      4.45 o
   4  11   9       30.14       38.95      6.37 o
 -12  12   9       12.90       22.51      8.12 o
 -11  12   9       11.83       12.69      7.63 o
 -10  12   9       11.06       10.79      5.19 o
  -9  12   9       23.70       18.64      4.56 o
  -8  12   9        5.70        7.17      3.93 o
  -7  12   9       15.05       15.77      5.74 o
  -6  12   9       30.18       24.26      4.19 o
  -5  12   9        9.29        6.83      3.22 o
  -4  12   9        2.74        9.29      3.61 o
  -3  12   9       25.14       22.90      3.66 o
  -2  12   9        3.58        9.38      3.00 o
  -1  12   9       10.79        8.87      3.46 o
   0  12   9        0.32        8.29      3.96 o
   1  12   9       38.70       46.81      4.95 o
   2  12   9        0.19       11.08      3.70 o
   3  12   9        5.25       -0.17      6.16 o
 -12  13   9        2.28       10.23      7.36 o
 -11  13   9        0.13        3.91      6.08 o
 -10  13   9       41.15       24.22     10.19 o
  -9  13   9        0.06        4.73      4.48 o
  -8  13   9        4.23        5.98      4.19 o
  -7  13   9       32.91       29.14      4.55 o
  -6  13   9        0.00        0.56      5.40 o
  -5  13   9       22.37       24.16      4.06 o
  -4  13   9        1.84        9.92      3.00 o
  -3  13   9       15.58       14.15      4.11 o
  -2  13   9       49.92       47.95      6.16 o
  -1  13   9        9.50        1.32      2.91 o
   0  13   9       33.22       32.85      4.08 o
   1  13   9        3.80       -1.31      5.10 o
   2  13   9       43.76       33.84      5.05 o
   3  13   9       13.30       29.38      7.11 o
 -11  14   9       78.81       99.42     11.68 o
 -10  14   9       15.97        9.60      6.56 o
  -9  14   9        1.39       -0.67      4.41 o
  -8  14   9       29.27       24.30      4.79 o
  -7  14   9        0.60        1.37      3.77 o
  -6  14   9       33.41       40.35      5.01 o
  -5  14   9       10.53        9.63      3.81 o
  -4  14   9       13.96       13.00      3.42 o
  -3  14   9       12.80       20.22      3.91 o
  -2  14   9        1.99        0.01      2.83 o
  -1  14   9       11.97        9.57      3.32 o
   0  14   9        0.20        0.54      2.94 o
   1  14   9        0.02        4.46      4.45 o
   2  14   9       46.13       28.11      8.44 o
   3  14   9        8.10       19.57      4.69 o
 -11  15   9        4.09       20.70      7.65 o
 -10  15   9       62.06       73.95     10.18 o
  -9  15   9       15.18       10.72      8.36 o
  -8  15   9       14.72       18.06      4.90 o
  -7  15   9       13.94        8.63      4.23 o
  -6  15   9        5.79        1.55      4.45 o
  -5  15   9       16.42       15.84      4.12 o
  -4  15   9       19.68       12.35      3.47 o
  -3  15   9       62.16       64.40      6.20 o
  -2  15   9        6.04        3.49      3.25 o
  -1  15   9        0.06       -1.03      4.31 o
   0  15   9        0.34       -2.98      2.98 o
   1  15   9       16.89       13.33      4.16 o
   2  15   9        1.85        4.37      7.26 o
 -11  16   9        4.33        0.08     12.73 o
 -10  16   9       20.20       30.80      8.95 o
  -9  16   9       21.03       16.26      7.15 o
  -8  16   9       12.81        6.17      6.67 o
  -7  16   9       23.04       25.03      4.83 o
  -6  16   9       20.47       31.66      5.36 o
  -5  16   9        0.07       -3.42      3.42 o
  -4  16   9        7.52       11.75      3.39 o
  -3  16   9        0.51        7.16      3.50 o
  -2  16   9        0.00        0.87      5.01 o
  -1  16   9       10.31        8.00      3.88 o
   0  16   9        1.64        4.31      5.02 o
   1  16   9        1.25       -3.00      6.08 o
   2  16   9        2.97        6.64      5.94 o
 -10  17   9       44.18       51.41      9.96 o
  -9  17   9        0.01        8.68     17.49 o
  -8  17   9        0.03        2.09      4.97 o
  -7  17   9       19.30       33.21      5.29 o
  -6  17   9       13.35       15.81      4.74 o
  -5  17   9       62.64       89.02      8.25 o
  -4  17   9       38.58       41.67      4.85 o
  -3  17   9       21.59       30.82      7.15 o
  -2  17   9        8.95        0.03      3.66 o
  -1  17   9        1.63        3.09      3.61 o
   0  17   9        2.81        9.91      3.95 o
   1  17   9       17.53       26.74      5.28 o
  -9  18   9        6.55        1.74      6.56 o
  -8  18   9       35.06       38.21      8.86 o
  -7  18   9       12.16       17.26      8.39 o
  -6  18   9       13.72       15.46      7.08 o
  -5  18   9        1.01       10.96      4.49 o
  -4  18   9        7.59        6.64      4.61 o
  -3  18   9        6.21       14.98      7.16 o
  -2  18   9       12.13       12.32      4.25 o
  -1  18   9        3.86        3.03      4.67 o
   0  18   9        0.08        3.63      3.79 o
   1  18   9        0.02        3.72      4.59 o
  -9  19   9       10.85        9.62     14.41 o
  -8  19   9        0.96       11.30      7.34 o
  -7  19   9       64.81       50.36     10.05 o
  -6  19   9       22.16       30.54      6.86 o
  -5  19   9       74.66       68.58      6.21 o
  -4  19   9        9.07       19.07      5.28 o
  -3  19   9        7.96       11.61      4.54 o
  -2  19   9        2.87        7.15      4.14 o
  -1  19   9        0.03       -4.30      5.59 o
   0  19   9       29.18       45.73     11.66 o
  -8  20   9        2.36       -6.65      7.96 o
  -7  20   9       10.26        2.88      6.81 o
  -6  20   9       19.83       24.57      8.18 o
  -5  20   9        0.68       10.56      6.67 o
  -4  20   9        3.34        5.94      4.60 o
  -3  20   9        1.92        3.96      4.33 o
  -2  20   9       41.18       44.93      6.23 o
  -1  20   9       29.34       35.95      6.24 o
  -6  21   9       38.91       62.83     10.46 o
  -5  21   9       72.36       96.48      9.44 o
  -4  21   9        0.00       -4.25      6.64 o
  -3  21   9        2.13        1.22      6.71 o
 -13   0  10       15.72       22.94      8.77 o
 -12   0  10       81.37       83.85     11.60 o
 -11   0  10       41.61       50.96      9.02 o
 -10   0  10       24.37       30.38      7.20 o
  -9   0  10       13.57       15.15      5.91 o
  -8   0  10        6.71        2.42      5.06 o
  -7   0  10        2.96        3.22      4.16 o
  -6   0  10        0.64       -1.42      3.22 o
  -5   0  10        0.53        0.31      2.70 o
  -4   0  10        5.43        3.35      3.84 o
  -3   0  10        7.52        4.86      2.76 o
  -2   0  10       99.03      124.15      7.44 o
  -1   0  10       54.37       44.06      5.70 o
   0   0  10      135.51      140.85      6.16 o
   1   0  10       20.23       14.08      3.73 o
   2   0  10      103.39      102.21      7.01 o
   3   0  10       23.02       25.66      4.95 o
 -13   1  10        6.55        1.19      5.12 o
 -12   1  10       11.17       11.31      6.74 o
 -11   1  10        2.97        2.89      4.16 o
 -10   1  10        1.20        4.34      3.88 o
  -9   1  10       13.54        9.91      4.02 o
  -8   1  10       14.70       13.54      3.85 o
  -7   1  10        0.61        0.57      2.90 o
  -6   1  10       46.00       50.08      3.77 o
  -5   1  10        4.18        3.52      2.21 o
  -4   1  10        0.57       -0.62      1.94 o
  -3   1  10        9.85        8.79      3.01 o
  -2   1  10       10.43        9.14      3.20 o
  -1   1  10       70.93       78.96      6.13 o
   0   1  10       88.01       97.84      4.38 o
   1   1  10        2.97        3.22      2.47 o
   2   1  10       14.52       18.65      2.89 o
   3   1  10        4.35        3.47      2.73 o
 -13   2  10        2.28        8.51      5.41 o
 -12   2  10        9.36        9.95      5.03 o
 -11   2  10       27.76       41.46      6.23 o
 -10   2  10        0.94        0.64      3.80 o
  -9   2  10      145.80      155.28      8.08 o
  -8   2  10       26.43       31.95      4.55 o
  -7   2  10       14.85       12.49      3.12 o
  -6   2  10       25.98       33.11      3.44 o
  -5   2  10       17.30       18.27      2.68 o
  -4   2  10       31.18       32.57      2.73 o
  -3   2  10        0.63       -1.87      3.09 o
  -2   2  10        0.03       -3.98      3.98 o
  -1   2  10       15.85       17.43      4.02 o
   0   2  10        2.31        6.31      2.59 o
   1   2  10       24.95       28.14      3.05 o
   2   2  10       49.33       52.47      3.73 o
   3   2  10        6.55       11.35      3.69 o
 -13   3  10       54.76       56.84      7.86 o
 -12   3  10        4.65        7.83      5.14 o
 -11   3  10       22.46       18.75      5.31 o
 -10   3  10        1.99        2.64      3.80 o
  -9   3  10       31.26       16.96      4.38 o
  -8   3  10       25.16       24.76      3.98 o
  -7   3  10        0.01        1.53      3.33 o
  -6   3  10        0.27        1.12      2.62 o
  -5   3  10       12.18        1.07      2.74 o
  -4   3  10       84.18       90.16      6.17 o
  -3   3  10        7.59        5.01      3.67 o
  -2   3  10      111.62      128.76     14.68 o
  -1   3  10        0.10       -1.33      3.69 o
   0   3  10        7.54       12.54      2.41 o
   1   3  10       32.87       32.05      4.59 o
   2   3  10        1.66        2.98      2.78 o
   3   3  10       26.61       32.75      3.59 o
 -13   4  10        6.72        5.22      5.33 o
 -12   4  10        0.20       10.69      5.11 o
 -11   4  10        1.25       -1.37      4.22 o
 -10   4  10        0.42       -0.02      3.39 o
  -9   4  10       17.42       22.91      5.56 o
  -8   4  10       81.44       92.31      5.76 o
  -7   4  10        0.69        3.18      4.13 o
  -6   4  10       19.22       18.86      3.11 o
  -5   4  10       90.04       89.85      4.75 o
  -4   4  10       31.06       22.34      4.50 o
  -3   4  10        0.27       -0.01      4.81 o
  -2   4  10       62.51       87.49      6.78 o
  -1   4  10        0.48        4.45      4.94 o
   0   4  10        1.42        0.87      6.86 o
   1   4  10      102.98      108.86      5.22 o
   2   4  10       13.22       14.60      3.02 o
   3   4  10       22.94       25.00      3.52 o
 -13   5  10        9.95       13.64      9.02 o
 -12   5  10       60.43       57.01      7.46 o
 -11   5  10       13.43       11.46      4.88 o
 -10   5  10        6.32        4.46      3.80 o
  -9   5  10       39.95       40.54      5.13 o
  -8   5  10       90.88      101.68      6.19 o
  -7   5  10      257.61      262.80      8.33 o
  -6   5  10        7.92        5.68      2.60 o
  -5   5  10        0.32        0.69      2.44 o
  -4   5  10       17.67       10.92      7.21 o
  -3   5  10        0.41        2.31      3.48 o
  -2   5  10       45.30       50.60      6.17 o
  -1   5  10      155.90      163.88      9.62 o
   0   5  10        0.11        3.96      3.88 o
   1   5  10       19.41       23.48      3.36 o
   2   5  10       10.22       11.48      2.89 o
   3   5  10      100.94      117.66      5.56 o
 -12   6  10       16.55       23.99      6.01 o
 -11   6  10       12.79        7.71      6.42 o
 -10   6  10        1.72        2.02      3.63 o
  -9   6  10       24.33       24.35      4.54 o
  -8   6  10       32.13       30.30      4.90 o
  -7   6  10       15.36       11.02      3.60 o
  -6   6  10       16.23       11.86      3.06 o
  -5   6  10       17.59       19.88      2.96 o
  -4   6  10       26.56       30.04      5.19 o
  -3   6  10        0.08       -1.57      4.58 o
  -2   6  10       31.41       15.18     14.68 o
  -1   6  10       90.21      108.99     11.30 o
   0   6  10        4.00       -1.56      6.04 o
   1   6  10      128.77      120.26      6.94 o
   2   6  10        8.00        6.25      3.17 o
   3   6  10       52.01       67.62      8.26 o
 -12   7  10      107.15      135.88     11.11 o
 -11   7  10       21.87       32.96      5.32 o
 -10   7  10        2.59        4.94      4.00 o
  -9   7  10       63.47       73.93      7.30 o
  -8   7  10       52.46       65.64      5.51 o
  -7   7  10       41.74       40.97      4.41 o
  -6   7  10       73.03       77.99      5.89 o
  -5   7  10       27.37       27.16      4.53 o
  -4   7  10        1.34        1.36      2.54 o
  -3   7  10        4.08        9.66      4.68 o
  -2   7  10       29.55       24.54      5.44 o
  -1   7  10        6.14       -4.13      4.13 o
   0   7  10        0.01       -1.69      3.51 o
   1   7  10       53.79       48.30      6.59 o
   2   7  10       39.88       35.14      5.22 o
   3   7  10       56.54       64.05      9.71 o
 -12   8  10        0.87       -2.09      4.35 o
 -11   8  10        6.32        8.04      4.67 o
 -10   8  10        4.53       11.55      4.37 o
  -9   8  10       12.57        8.59      4.65 o
  -8   8  10       10.21       12.82      4.62 o
  -7   8  10       80.66       97.63      7.41 o
  -6   8  10        0.35        7.42      3.73 o
  -5   8  10        0.02       -2.50      2.50 o
  -4   8  10       97.90       97.29      4.67 o
  -3   8  10        6.10        2.57      4.22 o
  -2   8  10       26.18       24.05      5.52 o
  -1   8  10        4.13        7.35     10.64 o
   0   8  10        0.90        2.44      3.03 o
   1   8  10      106.93      126.50      8.98 o
   2   8  10        3.46       -3.75      3.75 o
 -12   9  10       18.01        5.24      6.61 o
 -11   9  10       18.96        5.98      5.56 o
 -10   9  10        6.85       -0.92      4.71 o
  -9   9  10       19.21       15.01      6.12 o
  -8   9  10       65.91       63.46      6.67 o
  -7   9  10      166.01      172.46      9.04 o
  -6   9  10        6.43       10.14      3.27 o
  -5   9  10       34.31       36.33      5.86 o
  -4   9  10        1.06        9.02      2.70 o
  -3   9  10       61.03       60.41     10.70 o
  -2   9  10        1.45       -2.18      4.61 o
  -1   9  10       78.05       98.90     26.11 o
   0   9  10        0.50        4.78      7.05 o
   1   9  10        9.58        9.18      3.95 o
   2   9  10       20.80       27.53      5.02 o
 -12  10  10        0.00        1.25      8.69 o
 -11  10  10       24.32       15.92      6.06 o
 -10  10  10        0.01       -2.33      4.49 o
  -9  10  10       52.24       62.69      7.03 o
  -8  10  10       40.86       43.20      8.75 o
  -7  10  10       68.01       65.82      5.59 o
  -6  10  10        5.17        4.53      3.09 o
  -5  10  10       21.00       23.16      3.62 o
  -4  10  10      152.02      167.34      7.65 o
  -3  10  10       11.42        5.71      3.62 o
  -2  10  10      400.98      386.54     13.10 o
  -1  10  10        0.33        2.64      5.39 o
   0  10  10        6.49        8.70      3.77 o
   1  10  10       24.50       26.59      4.79 o
   2  10  10        1.25        8.09      6.96 o
 -11  11  10       40.57       59.40      8.07 o
 -10  11  10       12.39       13.71      5.57 o
  -9  11  10       26.47       23.86      7.89 o
  -8  11  10       41.93       45.45      6.07 o
  -7  11  10        9.28        6.98      3.75 o
  -6  11  10        1.92       -2.92      2.92 o
  -5  11  10       28.48       40.34      5.17 o
  -4  11  10       17.12       15.01      3.40 o
  -3  11  10        3.94        2.96      3.09 o
  -2  11  10        6.78        8.35      3.76 o
  -1  11  10        0.25        5.18      3.09 o
   0  11  10       21.91       26.58      5.43 o
   1  11  10       17.89        9.83      4.22 o
   2  11  10       16.92       29.29     12.96 o
 -11  12  10        6.19        2.31      5.98 o
 -10  12  10        0.10        3.55      4.95 o
  -9  12  10       16.10       13.23      5.32 o
  -8  12  10        4.84        2.09      3.66 o
  -7  12  10        1.65       -0.42      3.52 o
  -6  12  10        6.08        0.15      4.57 o
  -5  12  10       47.22       57.76      5.80 o
  -4  12  10        0.40        0.56      3.22 o
  -3  12  10        0.14        2.00      2.77 o
  -2  12  10       40.42       36.83      4.91 o
  -1  12  10        0.01        4.75      3.88 o
   0  12  10        4.37        9.03      5.19 o
   1  12  10       33.03       43.99      7.07 o
 -10  13  10       21.52       15.77      6.15 o
  -9  13  10       34.49       42.40      6.34 o
  -8  13  10        4.76        1.29      3.91 o
  -7  13  10       21.28       15.64      6.29 o
  -6  13  10       18.94       26.36      4.47 o
  -5  13  10        7.74       18.33      4.62 o
  -4  13  10        0.01        1.94      3.50 o
  -3  13  10        4.06       11.31      2.90 o
  -2  13  10        1.97       -0.09      3.10 o
  -1  13  10       11.14       16.65      4.18 o
   0  13  10        8.10        7.42      3.93 o
   1  13  10        3.06       11.26      4.67 o
 -10  14  10        0.09        0.85      5.16 o
  -9  14  10       23.43       31.76      6.63 o
  -8  14  10        3.41        6.06      6.00 o
  -7  14  10        8.32       18.73      4.47 o
  -6  14  10       10.92       13.81      5.03 o
  -5  14  10        0.15       -0.61      3.58 o
  -4  14  10        1.50        2.42      3.48 o
  -3  14  10        9.78       14.85      3.86 o
  -2  14  10        0.31        0.71      3.87 o
  -1  14  10        0.55        8.65      3.62 o
   0  14  10        0.20        6.45      3.88 o
  -9  15  10        0.08       -2.12      5.68 o
  -8  15  10       16.71        7.74      8.21 o
  -7  15  10        1.69        4.47      4.06 o
  -6  15  10       47.10       43.46      5.46 o
  -5  15  10       15.26       13.15      4.00 o
  -4  15  10        6.35        6.51      4.13 o
  -3  15  10       21.45       26.66      5.82 o
  -2  15  10       24.88       26.62      4.37 o
  -1  15  10        1.46        3.01      3.37 o
   0  15  10       34.41       31.79      6.25 o
  -9  16  10      115.08      138.15     12.36 o
  -8  16  10        3.77       -6.06      6.06 o
  -7  16  10        0.05        2.89      4.11 o
  -6  16  10      129.79      164.67      8.69 o
  -5  16  10        0.77        7.49      4.16 o
  -4  16  10       73.46       71.09      6.35 o
  -3  16  10        7.51       16.09      4.24 o
  -2  16  10       16.43       19.08      4.82 o
  -1  16  10        9.60        0.36      3.55 o
  -8  17  10        3.41       -0.03      5.04 o
  -7  17  10        0.01        0.01      4.46 o
  -6  17  10        0.53        9.44      4.60 o
  -5  17  10        1.58        5.87      4.11 o
  -4  17  10       34.17       32.46      4.86 o
  -3  17  10        0.67        5.84      5.30 o
  -2  17  10       74.88       82.29      8.06 o
  -7  18  10        4.68       10.23     11.45 o
  -6  18  10       41.49       46.01      6.39 o
  -5  18  10       34.54       35.93      5.71 o
  -4  18  10       94.41       92.24      6.58 o
  -3  18  10        1.03       12.71      7.80 o
 -12   1  11       14.38       28.74      9.13 o
 -11   1  11        4.74       10.93      5.04 o
 -10   1  11       16.38       22.88      5.77 o
  -9   1  11        0.91        3.40      3.78 o
  -8   1  11        5.08       10.18      4.54 o
  -7   1  11        0.00       -1.04      2.94 o
  -6   1  11        0.29        2.11      2.74 o
  -5   1  11        0.08       -2.72      3.31 o
  -4   1  11       33.82       43.36      4.05 o
  -3   1  11       45.11       46.26      6.10 o
  -2   1  11      133.45      128.45      9.30 o
  -1   1  11       84.97       91.37      8.43 o
   0   1  11       11.58       13.29      2.79 o
   1   1  11       71.19       77.04      4.46 o
 -12   2  11       49.96       51.73     10.72 o
 -11   2  11        4.41        5.05      4.73 o
 -10   2  11       10.09       16.55      4.78 o
  -9   2  11       13.68       13.63      4.33 o
  -8   2  11        0.18        1.83      3.34 o
  -7   2  11       10.98        7.03      3.37 o
  -6   2  11       56.30       61.64      4.56 o
  -5   2  11       19.44       18.98      3.49 o
  -4   2  11        5.22       12.10      5.03 o
  -3   2  11       19.25       21.39      5.41 o
  -2   2  11        0.35       -1.28      4.48 o
  -1   2  11       57.43       40.10      6.74 o
   0   2  11       17.85       19.52      3.19 o
   1   2  11        0.47        5.35      2.54 o
 -11   3  11        3.35        5.93      4.76 o
 -10   3  11        0.33        2.23      4.04 o
  -9   3  11       16.11       17.34      4.47 o
  -8   3  11       43.31       46.84      5.10 o
  -7   3  11        0.05       -3.05      3.05 o
  -6   3  11       10.99       14.73      6.17 o
  -5   3  11        0.76        2.64      2.52 o
  -4   3  11        0.01        1.84      3.69 o
  -3   3  11        9.71       15.98      4.37 o
  -2   3  11       43.84       41.73      7.21 o
  -1   3  11       72.51       58.64      8.20 o
   0   3  11      132.82      118.63     11.57 o
   1   3  11       59.30       62.12      4.16 o
 -11   4  11       12.94        5.80      6.19 o
 -10   4  11       20.05       18.34      4.96 o
  -9   4  11       11.20        8.83      4.26 o
  -8   4  11        2.41       12.76      5.70 o
  -7   4  11       35.10       42.16      4.59 o
  -6   4  11       94.48       99.65      7.06 o
  -5   4  11       10.67        6.05      3.28 o
  -4   4  11        4.46       12.30      4.41 o
  -3   4  11      111.87      123.52      8.20 o
  -2   4  11        0.27       -3.90      5.00 o
  -1   4  11      107.01      133.66     12.53 o
   0   4  11        5.14        6.11      5.78 o
   1   4  11        0.52       -2.84      2.84 o
 -11   5  11        0.06       -0.21      4.52 o
 -10   5  11       13.43        9.46      4.45 o
  -9   5  11        0.83       -0.15      3.83 o
  -8   5  11       97.50      107.71      8.61 o
  -7   5  11        0.76        4.48      2.96 o
  -6   5  11       16.67       11.03      3.26 o
  -5   5  11       23.32       39.41      5.89 o
  -4   5  11       38.53       42.09      5.82 o
  -3   5  11        0.05       -0.38      4.15 o
  -2   5  11        3.46       -0.93      4.41 o
  -1   5  11       50.90       50.77     11.80 o
   0   5  11       58.94       64.99      7.72 o
   1   5  11        8.71       12.67      9.36 o
 -11   6  11       40.65       39.17      6.53 o
 -10   6  11       13.58       14.17      4.85 o
  -9   6  11        0.22        9.31      4.26 o
  -8   6  11       51.92       51.10      7.64 o
  -7   6  11        2.59        4.62      3.28 o
  -6   6  11       51.90       53.60      8.38 o
  -5   6  11       11.80        5.44      6.70 o
  -4   6  11       11.05        7.79      4.75 o
  -3   6  11      264.68      286.25     29.64 o
  -2   6  11        6.98       24.17      6.03 o
  -1   6  11      148.05      156.36     10.43 o
   0   6  11       34.07       45.27      7.11 o
 -11   7  11       12.36       15.55      8.62 o
 -10   7  11        2.68        5.57      5.50 o
  -9   7  11       88.34       94.63      6.78 o
  -8   7  11       74.23       64.49      5.73 o
  -7   7  11        7.74       14.34      4.74 o
  -6   7  11       26.42       28.68      4.80 o
  -5   7  11       90.31       75.91      7.66 o
  -4   7  11       14.45       11.80      7.12 o
  -3   7  11        2.80        6.81      6.13 o
  -2   7  11      143.24      168.13     10.86 o
  -1   7  11        5.28        4.28      5.23 o
   0   7  11       23.88       28.02      6.74 o
 -10   8  11        9.93        9.01      5.52 o
  -9   8  11       10.66        5.50      4.88 o
  -8   8  11       44.27       53.15      6.52 o
  -7   8  11       60.80       64.56      6.33 o
  -6   8  11       54.38       57.68      5.93 o
  -5   8  11        3.10        6.13      5.04 o
  -4   8  11        4.38        7.05      4.74 o
  -3   8  11        0.11        0.01      5.27 o
  -2   8  11        6.90       11.83      8.46 o
  -1   8  11        0.05        2.99      9.88 o
   0   8  11       21.56       31.45      7.19 o
 -10   9  11       20.21       15.48      5.83 o
  -9   9  11        0.54       -3.23      6.41 o
  -8   9  11       17.97        9.60     10.04 o
  -7   9  11       27.24       23.73      6.38 o
  -6   9  11       43.74       45.67      5.57 o
  -5   9  11        0.86        3.00      4.76 o
  -4   9  11       44.01       39.07      4.34 o
  -3   9  11       36.40       38.47      8.56 o
  -2   9  11       64.10       73.92      9.00 o
  -1   9  11        5.63       14.15      7.85 o
 -10  10  11       19.21       27.43      6.56 o
  -9  10  11        0.80        2.49      4.67 o
  -8  10  11        0.07        5.99      4.48 o
  -7  10  11       52.47       64.83      6.63 o
  -6  10  11       31.53       25.95      4.92 o
  -5  10  11        3.47        1.68      3.63 o
  -4  10  11       10.12        7.08      4.24 o
  -3  10  11        5.95        3.69      5.04 o
  -2  10  11        0.21        1.35      5.37 o
  -1  10  11        0.31        6.90      9.82 o
  -9  11  11        0.01       -3.05      6.82 o
  -8  11  11        0.40        3.43      4.81 o
  -7  11  11        4.24        5.69      4.57 o
  -6  11  11       16.72       14.69      3.92 o
  -5  11  11        0.18       -2.04      3.48 o
  -4  11  11       41.28       42.65      4.94 o
  -3  11  11        4.71        8.07      3.44 o
  -2  11  11       23.32       28.01      8.11 o
  -1  11  11        9.13        2.15     10.29 o
  -9  12  11        0.82       -0.03      6.86 o
  -8  12  11        7.47        8.84      5.36 o
  -7  12  11        1.82        2.22      3.81 o
  -6  12  11       46.83       49.23      5.42 o
  -5  12  11       23.03       27.50      4.96 o
  -4  12  11       51.52       58.79     10.55 o
  -3  12  11        3.76       13.96      3.99 o
  -2  12  11        5.49        4.83      3.44 o
  -8  13  11        5.85        3.21      4.07 o
  -7  13  11        0.02       11.22      4.27 o
  -6  13  11        0.61        2.63      4.45 o
  -5  13  11       44.45       53.79      6.15 o
  -4  13  11       15.30       16.41      4.52 o
  -3  13  11       16.18       28.48      5.65 o
  -7  14  11        0.47        4.14      4.87 o
  -6  14  11        2.20        5.98      5.38 o
  -5  14  11        8.00       11.84      4.45 o
  -4  14  11        7.70        7.58      4.34 o
  -9   0  12       64.61       70.29      8.92 o
  -8   0  12        0.90       -2.25      5.07 o
  -7   0  12      105.45      113.52      8.76 o
  -6   0  12        2.33        5.70      5.00 o
  -5   0  12       25.89       24.41      5.52 o
  -4   0  12        3.70        5.81      3.95 o
  -9   1  12        6.69        6.27      4.25 o
  -8   1  12        8.71       12.29      4.07 o
  -7   1  12        0.14        1.47      5.54 o
  -6   1  12        3.84        3.69      3.45 o
  -5   1  12        0.06       -0.36      2.95 o
  -4   1  12        0.07       -0.29      4.07 o
  -3   1  12        0.23        1.57      3.78 o
  -9   2  12       40.71       47.06      5.70 o
  -8   2  12       18.23       17.95      4.29 o
  -7   2  12      135.62      145.45      7.96 o
  -6   2  12        8.07        1.06      3.62 o
  -5   2  12       36.79       39.52      7.09 o
  -4   2  12        1.58        3.72      4.01 o
  -3   2  12        1.19        1.92      4.36 o
  -9   3  12       10.62        5.68      4.16 o
  -8   3  12       17.94       15.96      4.33 o
  -7   3  12        1.62        2.61      3.56 o
  -6   3  12       11.64       12.21      3.76 o
  -5   3  12        9.42       16.33      6.34 o
  -4   3  12        3.99        5.29      4.94 o
  -3   3  12        9.63       11.62      5.41 o
  -9   4  12       33.63       26.73     10.75 o
  -8   4  12       21.48       29.73      6.67 o
  -7   4  12       11.27       11.96      4.23 o
  -6   4  12        0.65        4.84      3.40 o
  -5   4  12       25.83       39.23      7.96 o
  -4   4  12        7.68        0.46      4.77 o
  -3   4  12       65.75       62.02      8.78 o
  -8   5  12        0.08        0.80      3.71 o
  -7   5  12        2.61       -1.68      3.76 o
  -6   5  12       51.93       48.73     10.78 o
  -5   5  12       14.82       17.63     12.09 o
  -4   5  12        6.77        7.38      5.81 o
  -3   5  12       30.90       31.44      7.50 o
  -8   6  12       79.17       79.27      7.75 o
  -7   6  12       18.29       12.33      6.23 o
  -6   6  12       40.76       43.80      7.53 o
  -5   6  12       10.19        8.76      5.11 o
  -4   6  12        0.68        6.16      7.85 o
  -7   7  12       52.38       63.53      9.13 o
  -6   7  12        0.97       -4.85      4.85 o
  -5   7  12        7.77        7.60      4.94 o
  -4   7  12       11.10       22.09     10.00 o
  -6   8  12        0.02       -1.28      9.82 o
  -5   8  12        1.00       -1.69      9.65 o
 
